# Supplementary material for: Error and bias in under-5 mortality estimates derived from birth histories with small sample sizes
Source: Popul Health Metr. 2013 Jul 26;11:13. doi: 10.1186/1478-7954-11-13 (PMC3729428; doi:10.1186/1478-7954-11-13)
Supplement: Additional file 1 — Mean, 2.5th percentile, and 97.5th percentile of the error, relative error, absolute error, and absolute relative error for all methods and sample sizes. Table S1 gives results for the overall analysis; Table S2 gives results for the analysis stratified by mortality level; Table S3 gives results for the analysis stratified by time prior to survey; and Table S4 gives results for the analysis stratified by number of surveys. [file 1478-7954-11-13-S1.xlsx]

## Sheet: Supplemental Table 1
Error Metric	Birth History Method	Mean (2.5th percentile, 97.5th percentile), by Sample Size
		10	50	100	500	1000
Error (deaths per 1,000)	SBH	-2.7 (-192.3,285.4)	-3 (-115.1,137.2)	-1.6 (-88.4,100.3)	-0.9 (-51.6,51.4)	-0.8 (-43.7,41.9)
Error (deaths per 1,000)	CBH [1yr]	-35.8 (-272.1,747.9)	-10.8 (-248.4,470.9)	-5.4 (-225.7,345.5)	-1 (-124.3,146.2)	-0.5 (-89.3,99.8)
Error (deaths per 1,000)	CBH [2yr]	-24.9 (-261.5,610.9)	-6.4 (-229.8,352)	-2.9 (-193.6,252.4)	-0.6 (-95.6,106)	-0.3 (-67.1,70.8)
Error (deaths per 1,000)	CBH [5yr]	-16 (-244.4,424.8)	-2.8 (-175.4,227.7)	-1.1 (-132.1,157.8)	-0.3 (-62.1,66.5)	-0.2 (-44.3,45.7)
Error (deaths per 1,000)	MW CBH [5yr,N]	-17 (-247.2,426.4)	-3.7 (-180.5,228.9)	-1.9 (-135.6,159.8)	-1 (-64.7,67.2)	-0.9 (-46.5,45.9)
Error (deaths per 1,000)	MW CBH [10yr,N]	-10 (-225.4,335.9)	-3 (-143.8,166.6)	-2 (-106,115.8)	-1.5 (-53.9,50.5)	-1.5 (-41.2,36.5)
Error (deaths per 1,000)	MW CBH [5yr,T]	-18.6 (-249.7,498.7)	-4 (-191.8,266)	-2 (-148.2,185)	-0.9 (-71.5,77)	-0.8 (-50.6,51.7)
Error (deaths per 1,000)	MW CBH [10yr,T]	-11.9 (-230.7,382.6)	-3 (-155.9,193.8)	-1.8 (-115.9,134.6)	-1.2 (-56.6,56.4)	-1.1 (-41.3,38.8)
Error (deaths per 1,000)	MW CBH [20yr,T]	-6.9 (-200.3,292.9)	-3.5 (-123.1,136.3)	-2.8 (-92.5,95.3)	-2.4 (-50.7,42.4)	-2.4 (-40.7,31.8)
Relative Error (%)	SBH	2 (-99.4,265.6)	-0.4 (-87.8,130.3)	0.6 (-70.2,97.5)	1.1 (-37.4,52.1)	1.2 (-29,42.5)
Relative Error (%)	CBH [1yr]	-24.2 (-100,556)	-7.1 (-100,406.1)	-3.5 (-100,301.5)	-0.9 (-100,130.3)	-0.6 (-78.5,88.5)
Relative Error (%)	CBH [2yr]	-17 (-100,500.9)	-4 (-100,307.6)	-1.8 (-100,221.7)	-0.4 (-81.7,93.5)	-0.2 (-57.3,62.5)
Relative Error (%)	CBH [5yr]	-11 (-100,381.8)	-1.7 (-100,203.2)	-0.6 (-100,141.7)	-0.1 (-53.3,60.3)	0 (-37.8,41.3)
Relative Error (%)	MW CBH [5yr,N]	-11.5 (-100,378.1)	-2.2 (-100,201.7)	-1 (-100,141.4)	-0.4 (-53.5,60.1)	-0.3 (-38.2,41.3)
Relative Error (%)	MW CBH [10yr,N]	-6.3 (-100,304.1)	-1.2 (-100,150.8)	-0.5 (-86.3,106.2)	-0.1 (-41.4,48.4)	-0.1 (-30.6,35.7)
Relative Error (%)	MW CBH [5yr,T]	-12.7 (-100,418.5)	-2.6 (-100,229.5)	-1.3 (-100,161.7)	-0.6 (-59.8,68)	-0.5 (-42.8,45.8)
Relative Error (%)	MW CBH [10yr,T]	-7.9 (-100,334)	-1.6 (-100,170.3)	-0.8 (-94,119.6)	-0.3 (-45.5,51.5)	-0.3 (-32.8,35.9)
Relative Error (%)	MW CBH [20yr,T]	-3.9 (-100,266.3)	-1.1 (-98,127.5)	-0.5 (-72.1,91)	-0.3 (-36.5,43.5)	-0.2 (-27.8,33.6)
Absolute Error (deaths per 1,000)	SBH	89.1 (3.7,291.9)	47.4 (1.8,151.7)	35.3 (1.3,113.1)	19 (0.7,62.4)	15.5 (0.5,52.4)
Absolute Error (deaths per 1,000)	CBH [1yr]	184.7 (33.9,747.9)	136.9 (10.1,470.9)	106.6 (5.2,350.1)	49.1 (1.8,166.1)	34.2 (1.2,116.6)
Absolute Error (deaths per 1,000)	CBH [2yr]	165.5 (22.9,610.9)	107.7 (5.3,357.5)	80.3 (3.1,268.1)	35.8 (1.2,125.5)	24.4 (0.8,86.1)
Absolute Error (deaths per 1,000)	CBH [5yr]	130.2 (10.1,424.8)	73 (2.8,246)	52 (1.8,177.5)	23.2 (0.8,79.3)	16.2 (0.5,55.6)
Absolute Error (deaths per 1,000)	MW CBH [5yr,N]	131.7 (10.1,426.7)	74.1 (2.8,248.1)	53.1 (1.9,181.3)	23.8 (0.8,81.7)	16.6 (0.6,57.2)
Absolute Error (deaths per 1,000)	MW CBH [10yr,N]	107 (5.7,340.7)	56.1 (2,189.4)	40.2 (1.4,136.1)	19 (0.7,64.1)	14.2 (0.5,47.5)
Absolute Error (deaths per 1,000)	MW CBH [5yr,T]	141 (12,498.7)	83.1 (3.4,277.9)	59.9 (2.2,204.3)	26.7 (0.9,91.8)	18.3 (0.6,63.3)
Absolute Error (deaths per 1,000)	MW CBH [10yr,T]	116.1 (6.7,383.5)	63 (2.3,213.9)	45.1 (1.6,153.7)	20.4 (0.7,69.8)	14.4 (0.5,49.4)
Absolute Error (deaths per 1,000)	MW CBH [20yr,T]	92.8 (4.3,300.4)	47.6 (1.7,157.5)	34.5 (1.2,114.2)	17.2 (0.6,57.1)	13.4 (0.5,44.7)
Absolute Relative Error (%)	SBH	73.8 (2.8,265.6)	40.2 (1.4,130.3)	30.2 (1,98.3)	16.1 (0.5,56.7)	12.9 (0.4,45.6)
Absolute Relative Error (%)	CBH [1yr]	138.8 (53.8,556)	111.9 (6.5,406.1)	88.6 (3.7,301.5)	41.9 (1.4,130.3)	29.3 (1,100)
Absolute Relative Error (%)	CBH [2yr]	131 (18.7,500.9)	89.9 (3.8,307.6)	67.5 (2.4,221.7)	30.5 (1,100)	20.8 (0.7,74.6)
Absolute Relative Error (%)	CBH [5yr]	109.2 (6.5,381.8)	62.1 (2.2,203.2)	44.7 (1.5,141.7)	20 (0.7,70.1)	13.9 (0.4,49)
Absolute Relative Error (%)	MW CBH [5yr,N]	108.6 (6.4,378.1)	61.9 (2.2,201.7)	44.7 (1.5,141.4)	20.1 (0.7,70)	14 (0.5,49.3)
Absolute Relative Error (%)	MW CBH [10yr,N]	90.5 (3.9,304.1)	47.3 (1.6,150.8)	34 (1.1,106.2)	16 (0.5,55.3)	11.9 (0.4,41)
Absolute Relative Error (%)	MW CBH [5yr,T]	114.3 (8,418.5)	68.8 (2.6,229.5)	50.2 (1.7,161.7)	22.6 (0.7,78.5)	15.5 (0.5,54.8)
Absolute Relative Error (%)	MW CBH [10yr,T]	96.4 (4.7,334)	52.5 (1.8,170.3)	37.9 (1.3,119.6)	17.2 (0.6,59.7)	12.2 (0.4,42.5)
Absolute Relative Error (%)	MW CBH [20yr,T]	79 (3.2,266.3)	40.3 (1.4,127.5)	29.3 (1,99.4)	14.4 (0.5,49)	11.1 (0.4,37.7)

## Sheet: Supplemental Table 2
Error Metric	Birth History Method	Mortality Level (per 1,000)	Mean (2.5th percentile, 97.5th percentile), by Sample Size
			10	50	100	500	1000
Error (deaths per 1,000)	SBH	<50	8 (-48.2,221.1)	2.5 (-41.3,99.5)	2.4 (-35.6,72.5)	2.4 (-21.4,35.4)	2.6 (-16.7,27.8)
Error (deaths per 1,000)	SBH	50-100	5.1 (-92.4,257.1)	1.2 (-69.3,116.2)	2.1 (-55.4,85.3)	2.9 (-30.5,42.5)	2.9 (-23.8,33.6)
Error (deaths per 1,000)	SBH	100-150	0.3 (-139.2,287.8)	-1 (-97.2,139.1)	0.7 (-75.6,103.9)	1.3 (-42,58.1)	1.3 (-33.7,49.3)
Error (deaths per 1,000)	SBH	150-200	-2.4 (-179.4,300.9)	-1.6 (-115.4,147.5)	-0.2 (-87.3,108.2)	0.5 (-47.2,57.5)	0.7 (-38,47.6)
Error (deaths per 1,000)	SBH	>200	-19.8 (-249.7,306.6)	-13.7 (-157.7,154.3)	-12.1 (-121.3,110.2)	-10.9 (-73.1,52.2)	-10.9 (-63,41.1)
Error (deaths per 1,000)	CBH [1yr]	<50	-8.4 (-49.5,522.4)	-1.9 (-49.3,339.1)	-1 (-49.2,238)	-0.7 (-47.1,90.8)	-0.4 (-39.4,59.5)
Error (deaths per 1,000)	CBH [1yr]	50-100	-17 (-99,724.7)	-4.9 (-97.9,410.9)	-2.5 (-96.7,286.2)	-0.9 (-77,113.1)	-0.8 (-60.2,75.7)
Error (deaths per 1,000)	CBH [1yr]	100-150	-29.5 (-148.5,777.2)	-8.1 (-147.5,456.4)	-4 (-146.1,326.7)	-1.1 (-109.4,134.7)	-1 (-80,90.9)
Error (deaths per 1,000)	CBH [1yr]	150-200	-42.9 (-197.1,781.7)	-12.3 (-195.4,488.2)	-5.6 (-191.8,358.3)	-0.8 (-131.2,152.2)	-0.1 (-94.5,104)
Error (deaths per 1,000)	CBH [1yr]	>200	-69.3 (-334.9,734.4)	-24.3 (-318.6,548.3)	-12.3 (-297.8,426.3)	-1.2 (-176.4,194)	0.1 (-125.8,135.1)
Error (deaths per 1,000)	CBH [2yr]	<50	-5.9 (-49.6,442.8)	-0.9 (-49.4,240.5)	-0.4 (-49.1,160.6)	-0.4 (-39.9,60.7)	-0.1 (-30.1,39.5)
Error (deaths per 1,000)	CBH [2yr]	50-100	-11.4 (-98.6,561.3)	-2.4 (-96.5,288.2)	-1.4 (-93.5,196.2)	-0.2 (-61.6,78.2)	-0.2 (-44.6,51.3)
Error (deaths per 1,000)	CBH [2yr]	100-150	-20.4 (-148.1,611.8)	-4.4 (-145.4,335.3)	-1.8 (-140.7,235.4)	-0.3 (-84.2,98.1)	-0.3 (-59.6,65.1)
Error (deaths per 1,000)	CBH [2yr]	150-200	-29.6 (-197.3,639.8)	-7.2 (-193.7,363.4)	-2.8 (-185,263.1)	-0.7 (-100,110.7)	-0.2 (-70.1,73.6)
Error (deaths per 1,000)	CBH [2yr]	>200	-53.2 (-332.3,643)	-15.6 (-301.8,443)	-7.3 (-259.3,335.2)	-1.3 (-138,146.8)	-0.6 (-97.1,99.1)
Error (deaths per 1,000)	CBH [5yr]	<50	-4 (-49.7,312.3)	-0.5 (-48.7,143.1)	-0.5 (-47.1,94)	-0.5 (-28.7,36.8)	-0.3 (-21.3,25)
Error (deaths per 1,000)	CBH [5yr]	50-100	-7.1 (-97.3,385.7)	-0.6 (-89.4,180.7)	0 (-78.3,123.2)	0.6 (-42.1,50.7)	0.5 (-30,34.6)
Error (deaths per 1,000)	CBH [5yr]	100-150	-12.3 (-146.7,414.4)	-1.9 (-138.1,208.7)	-0.5 (-112.2,144.2)	0.1 (-54.7,61)	0.1 (-38.8,41.9)
Error (deaths per 1,000)	CBH [5yr]	150-200	-19 (-195.6,453.3)	-3.9 (-175.4,240.7)	-1.4 (-141.1,168.5)	-0.8 (-66.2,70.7)	-0.5 (-47.7,48.8)
Error (deaths per 1,000)	CBH [5yr]	>200	-36 (-317.4,480.2)	-6.5 (-244.2,298.2)	-3.4 (-188.1,209.5)	-1.4 (-87.8,90.7)	-1.2 (-63.1,62.7)
Error (deaths per 1,000)	MW CBH [5yr,N]	<50	-3.9 (-49.4,306.5)	-0.1 (-48.4,145.8)	0.1 (-46.4,96.3)	0.2 (-28.3,38.7)	0.4 (-21.1,26.3)
Error (deaths per 1,000)	MW CBH [5yr,N]	50-100	-8 (-97.9,382.6)	-1.5 (-91.5,180)	-0.9 (-79.9,121.9)	-0.2 (-43.1,50.3)	-0.2 (-31.3,34)
Error (deaths per 1,000)	MW CBH [5yr,N]	100-150	-13.1 (-147.4,421.9)	-2.7 (-138.1,213.5)	-1.2 (-114,149.3)	-0.4 (-57,62.8)	-0.5 (-40.8,42.8)
Error (deaths per 1,000)	MW CBH [5yr,N]	150-200	-19.2 (-195.9,448.1)	-4.2 (-178.2,238.6)	-1.9 (-142.7,167.4)	-1.3 (-67,70.3)	-1 (-47.8,48.5)
Error (deaths per 1,000)	MW CBH [5yr,N]	>200	-37.8 (-318.2,484.1)	-8.5 (-246.1,298.4)	-4.9 (-193.7,212.1)	-2.8 (-92.2,91.3)	-2.6 (-65.9,62.3)
Error (deaths per 1,000)	MW CBH [10yr,N]	<50	-1.8 (-49.4,236.7)	1.2 (-46.7,105.6)	1.4 (-41,72.3)	1.4 (-22.1,31.3)	1.6 (-16.4,23)
Error (deaths per 1,000)	MW CBH [10yr,N]	50-100	-3.8 (-97.1,286.6)	-0.2 (-82.4,131.2)	0.1 (-66.1,90)	0.7 (-34.2,39.8)	0.6 (-25.7,28.8)
Error (deaths per 1,000)	MW CBH [10yr,N]	100-150	-6.7 (-146.3,333.3)	-1.4 (-117.6,157.8)	-0.4 (-89.8,110.2)	0 (-45.5,49.8)	0 (-34.1,37.1)
Error (deaths per 1,000)	MW CBH [10yr,N]	150-200	-11.1 (-193,352.1)	-3.7 (-151.1,174.2)	-2.3 (-109.1,121.4)	-2.1 (-54.2,53)	-1.9 (-40.6,38.4)
Error (deaths per 1,000)	MW CBH [10yr,N]	>200	-24.7 (-296.4,392.8)	-9.2 (-206.6,218.3)	-7.7 (-149.7,152.4)	-6.7 (-77.2,65.5)	-6.5 (-59.5,45.5)
Error (deaths per 1,000)	MW CBH [5yr,T]	<50	-4.5 (-49.4,345.5)	-0.4 (-48.5,171.2)	-0.3 (-46.5,113.8)	-0.2 (-31,44.2)	0 (-23.3,29.5)
Error (deaths per 1,000)	MW CBH [5yr,T]	50-100	-8.9 (-97.9,440.4)	-1.9 (-92.2,210.9)	-1.2 (-83.2,142.8)	-0.4 (-47.6,57.4)	-0.5 (-34.5,38.1)
Error (deaths per 1,000)	MW CBH [5yr,T]	100-150	-14.5 (-147.4,496.4)	-3.3 (-139.4,248.4)	-1.5 (-119.5,172)	-0.7 (-63.3,71.4)	-0.7 (-45.2,47.6)
Error (deaths per 1,000)	MW CBH [5yr,T]	150-200	-21.1 (-195.9,525.8)	-4.5 (-180.6,276.5)	-1.9 (-155,193)	-1.1 (-74.2,80.4)	-0.8 (-52.5,53.8)
Error (deaths per 1,000)	MW CBH [5yr,T]	>200	-40.6 (-319.6,551)	-8.4 (-254,345.5)	-4.3 (-210,244.6)	-1.7 (-101.4,104.5)	-1.4 (-71.5,71.3)
Error (deaths per 1,000)	MW CBH [10yr,T]	<50	-2.8 (-49.4,264.5)	0.4 (-47,119.6)	0.5 (-42.5,80.7)	0.6 (-24.2,32.8)	0.7 (-18,22.9)
Error (deaths per 1,000)	MW CBH [10yr,T]	50-100	-5.3 (-97.1,328.7)	-1 (-84.7,150.5)	-0.5 (-70.7,102.6)	0.1 (-37.1,42.8)	0 (-27.1,29.2)
Error (deaths per 1,000)	MW CBH [10yr,T]	100-150	-8.6 (-146.3,376.5)	-2 (-122.9,180.8)	-0.8 (-98.1,126.5)	-0.3 (-49,53.4)	-0.3 (-35.5,36.9)
Error (deaths per 1,000)	MW CBH [10yr,T]	150-200	-13.1 (-193.2,405)	-3.5 (-160,202.5)	-1.9 (-120.3,141.2)	-1.6 (-57.9,59.1)	-1.3 (-41.6,40.9)
Error (deaths per 1,000)	MW CBH [10yr,T]	>200	-27.3 (-302.1,444.8)	-7.4 (-218.9,256.2)	-5.3 (-163.2,178.9)	-3.9 (-81,76.5)	-3.8 (-59,52)
Error (deaths per 1,000)	MW CBH [20yr,T]	<50	-0.5 (-49.1,201.6)	1.9 (-43.6,89.6)	2.1 (-35.8,62.2)	2 (-19.2,27.9)	2.1 (-14.2,21.3)
Error (deaths per 1,000)	MW CBH [20yr,T]	50-100	-1.9 (-95.4,247.9)	0.3 (-73.3,111.2)	0.6 (-57.5,77.2)	1.1 (-30.4,35.2)	1 (-23.5,26.5)
Error (deaths per 1,000)	MW CBH [20yr,T]	100-150	-4.5 (-142.5,287)	-1.6 (-102.7,131.4)	-0.7 (-77.8,92.9)	-0.5 (-41.7,44.1)	-0.5 (-32.4,34.9)
Error (deaths per 1,000)	MW CBH [20yr,T]	150-200	-7.4 (-185.7,309)	-4.2 (-125.3,142.8)	-3.1 (-93.1,100.3)	-3 (-48.6,44.6)	-2.9 (-37.7,33.2)
Error (deaths per 1,000)	MW CBH [20yr,T]	>200	-18.6 (-260.7,349.6)	-11.7 (-173.2,173.9)	-10.8 (-129.6,120.8)	-10.1 (-73.6,51.1)	-10 (-60.1,36.2)
Relative Error (%)	SBH	<50	24.2 (-98.7,614.3)	7.4 (-97.6,291.7)	7.3 (-94.9,218)	6.8 (-67,106.2)	7.3 (-51.5,84.2)
Relative Error (%)	SBH	50-100	7.5 (-99.2,356)	2 (-91.4,160.6)	3.1 (-74.2,117.2)	4.2 (-40.5,59.2)	4.2 (-31.2,46.7)
Relative Error (%)	SBH	100-150	0.2 (-99.4,233.5)	-1.1 (-79.3,111)	0.4 (-62.1,83)	0.9 (-34.7,45.5)	0.9 (-28,38.4)
Relative Error (%)	SBH	150-200	-1.2 (-99.5,175.5)	-0.8 (-66.4,86.3)	0.1 (-50.1,63.6)	0.4 (-27.1,34.1)	0.5 (-21.7,28.4)
Relative Error (%)	SBH	>200	-7.5 (-99.6,127.6)	-5.3 (-62.9,64)	-4.6 (-48.1,46.3)	-4.1 (-28.3,22.2)	-4.1 (-24.2,17.7)
Relative Error (%)	CBH [1yr]	<50	-20.6 (-100,1297.9)	-5.9 (-100,905.1)	-2.5 (-100,668.4)	-1.9 (-100,274.2)	-1.3 (-100,178.5)
Relative Error (%)	CBH [1yr]	50-100	-22.3 (-100,934.4)	-6.4 (-100,565.5)	-3.4 (-100,395.6)	-1.2 (-100,155.5)	-1.2 (-82.5,103.8)
Relative Error (%)	CBH [1yr]	100-150	-23.5 (-100,603.4)	-6.4 (-100,372.2)	-3.1 (-100,265.4)	-0.8 (-89.2,109.3)	-0.8 (-64.3,74)
Relative Error (%)	CBH [1yr]	150-200	-24.8 (-100,436.2)	-7.1 (-100,283.2)	-3.2 (-100,207.9)	-0.5 (-75.8,87.9)	-0.1 (-54.8,60)
Relative Error (%)	CBH [1yr]	>200	-27.9 (-100,313.4)	-9.6 (-100,222.8)	-4.9 (-100,173.1)	-0.5 (-71.5,78.6)	0 (-51.1,54.7)
Relative Error (%)	CBH [2yr]	<50	-15 (-100,1098.2)	-2.8 (-100,668)	-0.8 (-100,475.7)	-1.1 (-100,187.2)	-0.5 (-100,121.2)
Relative Error (%)	CBH [2yr]	50-100	-15.2 (-100,763.8)	-3.2 (-100,397)	-1.9 (-100,269.3)	-0.2 (-84.4,107.5)	-0.2 (-61.2,70.7)
Relative Error (%)	CBH [2yr]	100-150	-16.4 (-100,497.2)	-3.6 (-100,272.6)	-1.5 (-100,191.1)	-0.3 (-68,78.9)	-0.2 (-48,52.6)
Relative Error (%)	CBH [2yr]	150-200	-17.1 (-100,367.6)	-4.2 (-100,210.7)	-1.6 (-100,152)	-0.4 (-57.7,64)	-0.1 (-40.4,42.5)
Relative Error (%)	CBH [2yr]	>200	-21.2 (-100,271.2)	-6.1 (-100,178.7)	-2.9 (-100,134.6)	-0.5 (-54.9,59)	-0.3 (-38.7,39.9)
Relative Error (%)	CBH [5yr]	<50	-11 (-100,827.8)	-1.6 (-100,418.4)	-0.8 (-100,291.6)	-1.1 (-88.5,111.2)	-0.5 (-63.3,75.6)
Relative Error (%)	CBH [5yr]	50-100	-9.7 (-100,524.6)	-0.7 (-100,252.8)	0.1 (-100,174.1)	0.9 (-58.1,71.2)	0.8 (-41.3,48.2)
Relative Error (%)	CBH [5yr]	100-150	-9.9 (-100,338.7)	-1.5 (-100,168.8)	-0.4 (-95,116.4)	0.1 (-44,49.6)	0.1 (-31.2,33.7)
Relative Error (%)	CBH [5yr]	150-200	-10.9 (-100,264.1)	-2.2 (-100,140)	-0.8 (-81.6,98.2)	-0.4 (-38.2,41.2)	-0.2 (-27.5,28.3)
Relative Error (%)	CBH [5yr]	>200	-14.3 (-100,200.2)	-2.6 (-100,121.6)	-1.4 (-75.4,85.4)	-0.6 (-35.9,36.9)	-0.5 (-25.8,25.4)
Relative Error (%)	MW CBH [5yr,N]	<50	-10.6 (-100,830.9)	-0.3 (-100,430.2)	0.8 (-100,297.1)	0.9 (-88.2,117.5)	1.3 (-62.9,80.2)
Relative Error (%)	MW CBH [5yr,N]	50-100	-10.7 (-100,519.6)	-1.8 (-100,248.8)	-1.1 (-100,169.8)	-0.1 (-58.6,69.3)	-0.2 (-42.5,47.1)
Relative Error (%)	MW CBH [5yr,N]	100-150	-10.5 (-100,344)	-2.2 (-100,173.1)	-1 (-100,120.5)	-0.3 (-46,50.7)	-0.4 (-32.8,34.4)
Relative Error (%)	MW CBH [5yr,N]	150-200	-11.1 (-100,260.5)	-2.4 (-100,138.3)	-1.1 (-81.8,97)	-0.7 (-38.5,40.8)	-0.5 (-27.5,28.1)
Relative Error (%)	MW CBH [5yr,N]	>200	-14.9 (-100,199.6)	-3.3 (-100,121.8)	-1.9 (-77.5,86.2)	-1.1 (-37.3,37.4)	-1 (-26.7,25.5)
Relative Error (%)	MW CBH [10yr,N]	<50	-4.6 (-100,665.3)	3.7 (-100,321.6)	4.9 (-100,223.1)	4.7 (-65.3,97.3)	5.1 (-47.6,72.8)
Relative Error (%)	MW CBH [10yr,N]	50-100	-5.1 (-100,394.6)	0 (-100,180.8)	0.3 (-92,123.9)	1.1 (-46.3,55.4)	1 (-34.6,40.2)
Relative Error (%)	MW CBH [10yr,N]	100-150	-5.4 (-100,269.5)	-1.2 (-100,127.9)	-0.4 (-72.6,89)	0 (-36.9,40.1)	-0.1 (-27.6,29.7)
Relative Error (%)	MW CBH [10yr,N]	150-200	-6.3 (-100,205.8)	-2.1 (-86.4,101.1)	-1.3 (-62.6,70.6)	-1.2 (-31,31)	-1.1 (-23.1,22.6)
Relative Error (%)	MW CBH [10yr,N]	>200	-9.7 (-100,162)	-3.6 (-82.5,89)	-3 (-60.5,62.1)	-2.6 (-31,26.8)	-2.6 (-23.7,18.8)
Relative Error (%)	MW CBH [5yr,T]	<50	-12.3 (-100,910.5)	-1.6 (-100,490.9)	-0.4 (-100,340.1)	-0.6 (-95.4,133.4)	-0.1 (-69.7,88.9)
Relative Error (%)	MW CBH [5yr,T]	50-100	-11.8 (-100,602.9)	-2.4 (-100,291.4)	-1.6 (-100,198)	-0.5 (-64.7,79.4)	-0.6 (-47.2,52.6)
Relative Error (%)	MW CBH [5yr,T]	100-150	-11.6 (-100,402.5)	-2.6 (-100,200.8)	-1.2 (-100,139.2)	-0.5 (-51,57.8)	-0.6 (-36.3,38.5)
Relative Error (%)	MW CBH [5yr,T]	150-200	-12.2 (-100,304.7)	-2.6 (-100,160.3)	-1.1 (-90.4,111.8)	-0.6 (-42.8,46.5)	-0.5 (-30.3,31.1)
Relative Error (%)	MW CBH [5yr,T]	>200	-16 (-100,228)	-3.3 (-100,139.7)	-1.7 (-85.7,99.3)	-0.7 (-41.1,42.6)	-0.6 (-28.9,29)
Relative Error (%)	MW CBH [10yr,T]	<50	-7.7 (-100,721.3)	1 (-100,356.4)	2.2 (-100,247.3)	2 (-72.2,101.1)	2.4 (-52.9,70.1)
Relative Error (%)	MW CBH [10yr,T]	50-100	-7.1 (-100,449.8)	-1.1 (-100,208)	-0.6 (-98.1,141.8)	0.2 (-50.4,59.4)	0.1 (-36.7,40.7)
Relative Error (%)	MW CBH [10yr,T]	100-150	-6.9 (-100,306)	-1.6 (-100,146.6)	-0.7 (-79.2,101.9)	-0.2 (-39.6,43.3)	-0.3 (-28.7,29.8)
Relative Error (%)	MW CBH [10yr,T]	150-200	-7.5 (-100,235.5)	-2 (-94.3,117.1)	-1 (-69.1,81.7)	-0.9 (-33.2,34.4)	-0.7 (-23.9,23.8)
Relative Error (%)	MW CBH [10yr,T]	>200	-10.7 (-100,182.7)	-2.9 (-90.6,104)	-2.1 (-66.2,72.6)	-1.5 (-32.7,31.2)	-1.5 (-23.7,21.4)
Relative Error (%)	MW CBH [20yr,T]	<50	-0.4 (-100,575.3)	5.9 (-100,273.6)	7 (-100,196)	6.6 (-54.9,89)	7 (-40.3,68.4)
Relative Error (%)	MW CBH [20yr,T]	50-100	-2.4 (-100,339.7)	0.7 (-100,152.7)	1 (-77.9,106.4)	1.7 (-40.8,49.2)	1.6 (-31.2,37)
Relative Error (%)	MW CBH [20yr,T]	100-150	-3.7 (-100,232.3)	-1.4 (-83.2,106.3)	-0.7 (-63,75.1)	-0.4 (-33.7,35.4)	-0.5 (-26.3,27.8)
Relative Error (%)	MW CBH [20yr,T]	150-200	-4.2 (-100,179.7)	-2.3 (-72.1,83.2)	-1.7 (-53.5,58.3)	-1.7 (-27.7,26.1)	-1.6 (-21.5,19.6)
Relative Error (%)	MW CBH [20yr,T]	>200	-7.3 (-100,143.8)	-4.6 (-69.7,71.1)	-4.3 (-52.4,49.4)	-4 (-29.4,21.2)	-3.9 (-23.9,15.1)
Absolute Error (deaths per 1,000)	SBH	<50	49 (2.7,221.1)	27.4 (1.2,99.5)	21.1 (0.9,72.5)	11 (0.4,35.9)	8.5 (0.3,28.6)
Absolute Error (deaths per 1,000)	SBH	50-100	69.7 (3.2,257.1)	37.1 (1.5,116.2)	27.7 (1.1,85.6)	14.5 (0.5,44.4)	11.4 (0.4,35.1)
Absolute Error (deaths per 1,000)	SBH	100-150	88.6 (3.8,287.8)	47.2 (1.9,139.9)	35.3 (1.4,106)	19.1 (0.7,60.3)	15.6 (0.6,51)
Absolute Error (deaths per 1,000)	SBH	150-200	98.8 (4,300.9)	52.1 (2,153)	38.5 (1.5,114.2)	20.3 (0.8,61.8)	16.5 (0.6,50.7)
Absolute Error (deaths per 1,000)	SBH	>200	116.8 (4.8,319.3)	62.8 (2.4,182)	46.8 (1.8,136.4)	26.1 (1,77.2)	22.1 (0.8,65.3)
Absolute Error (deaths per 1,000)	CBH [1yr]	<50	65.5 (21.2,522.4)	61.2 (16.8,339.1)	53.4 (11.1,238)	28.1 (1.3,90.8)	19.9 (0.8,59.5)
Absolute Error (deaths per 1,000)	CBH [1yr]	50-100	117.8 (51.3,724.7)	100.7 (14.2,410.9)	81.1 (4.9,286.2)	38.1 (1.5,113.1)	26.6 (1,79.5)
Absolute Error (deaths per 1,000)	CBH [1yr]	100-150	176.7 (100.2,777.2)	134.7 (8,456.4)	102.7 (4.4,326.7)	46.9 (1.8,141.1)	32.7 (1.2,101.3)
Absolute Error (deaths per 1,000)	CBH [1yr]	150-200	222.6 (83.4,781.7)	158.8 (7.9,488.2)	120 (4.9,358.3)	53.9 (2,166.4)	37.5 (1.4,118.5)
Absolute Error (deaths per 1,000)	CBH [1yr]	>200	275 (44.7,734.4)	197 (9.2,548.3)	151.8 (5.9,427.5)	69 (2.5,217.4)	48.1 (1.7,156)
Absolute Error (deaths per 1,000)	CBH [2yr]	<50	63.7 (18.9,442.8)	53.1 (9.5,240.5)	42.3 (3,160.6)	20 (0.8,60.7)	13.8 (0.5,40.9)
Absolute Error (deaths per 1,000)	CBH [2yr]	50-100	113.9 (50.8,561.3)	81.3 (4.7,288.2)	60.7 (2.6,196.2)	27.3 (1,81.8)	18.6 (0.7,56.8)
Absolute Error (deaths per 1,000)	CBH [2yr]	100-150	163.6 (38.2,611.8)	104.2 (4.5,335.3)	76.8 (3,235.4)	34.4 (1.2,109.2)	23.4 (0.8,75.5)
Absolute Error (deaths per 1,000)	CBH [2yr]	150-200	199.9 (22.3,639.8)	121.6 (4.9,363.4)	89 (3.3,263.1)	39.1 (1.4,127)	26.6 (0.9,87)
Absolute Error (deaths per 1,000)	CBH [2yr]	>200	244.3 (17.8,643)	156.8 (6.1,445.8)	116.9 (4.3,345.6)	51.9 (1.8,171.1)	35.3 (1.2,118.4)
Absolute Error (deaths per 1,000)	CBH [5yr]	<50	59.3 (13.4,312.3)	39.2 (2.2,143.1)	28.8 (1.3,94)	13.1 (0.5,38)	9.2 (0.4,26.9)
Absolute Error (deaths per 1,000)	CBH [5yr]	50-100	97.8 (13.9,385.7)	55.9 (2.3,180.7)	40.2 (1.6,123.2)	18 (0.7,54.4)	12.5 (0.5,38.2)
Absolute Error (deaths per 1,000)	CBH [5yr]	100-150	129.3 (7.7,414.4)	69.3 (2.7,208.7)	49.3 (1.8,146.7)	22.1 (0.8,69.3)	15.3 (0.6,48.2)
Absolute Error (deaths per 1,000)	CBH [5yr]	150-200	154.8 (8,453.3)	82.8 (3.2,240.7)	58.6 (2.1,179.1)	25.9 (1,81.7)	18 (0.6,57.8)
Absolute Error (deaths per 1,000)	CBH [5yr]	>200	185.7 (8.8,480.2)	104.4 (3.8,313.4)	74.1 (2.6,234)	33 (1.2,107.4)	23.1 (0.8,75.6)
Absolute Error (deaths per 1,000)	MW CBH [5yr,N]	<50	59.1 (16.8,306.5)	39.7 (2.3,145.8)	29.3 (1.4,96.3)	13.3 (0.5,39.6)	9.3 (0.4,27.8)
Absolute Error (deaths per 1,000)	MW CBH [5yr,N]	50-100	98 (14.5,382.6)	56.1 (2.4,180)	40.3 (1.6,121.9)	18.1 (0.7,55)	12.6 (0.5,38.7)
Absolute Error (deaths per 1,000)	MW CBH [5yr,N]	100-150	131.6 (8.3,421.9)	70.9 (2.8,213.5)	50.7 (1.9,149.5)	22.8 (0.9,71.7)	15.9 (0.6,50.1)
Absolute Error (deaths per 1,000)	MW CBH [5yr,N]	150-200	153.4 (7.5,448.1)	81.9 (3.1,238.6)	58.4 (2.1,180.5)	25.9 (0.9,82.1)	18.1 (0.7,57.9)
Absolute Error (deaths per 1,000)	MW CBH [5yr,N]	>200	187.1 (8.6,484.1)	105.7 (3.8,315.2)	75.5 (2.7,236.1)	33.8 (1.2,110.7)	23.7 (0.8,77.6)
Absolute Error (deaths per 1,000)	MW CBH [10yr,N]	<50	53.7 (12.3,236.7)	31 (1.5,105.6)	22.6 (0.9,72.3)	10.6 (0.4,32)	7.8 (0.3,23.8)
Absolute Error (deaths per 1,000)	MW CBH [10yr,N]	50-100	82.7 (5.5,286.6)	42.7 (1.7,131.2)	30.6 (1.2,91.9)	14.4 (0.5,43.8)	10.5 (0.4,32.4)
Absolute Error (deaths per 1,000)	MW CBH [10yr,N]	100-150	106.4 (4.8,333.3)	53.9 (2.1,157.8)	38.7 (1.4,117.6)	18.5 (0.7,56.2)	13.9 (0.5,41.9)
Absolute Error (deaths per 1,000)	MW CBH [10yr,N]	150-200	121.6 (5.1,352.1)	61.5 (2.3,185.8)	43.8 (1.6,137)	20.6 (0.8,63.8)	15.3 (0.6,47)
Absolute Error (deaths per 1,000)	MW CBH [10yr,N]	>200	148.9 (6,394.8)	79.5 (2.8,245.4)	56.9 (2,180.2)	27.2 (1,86.4)	20.5 (0.8,64.5)
Absolute Error (deaths per 1,000)	MW CBH [5yr,T]	<50	59.3 (15.3,345.5)	42.7 (3.1,171.2)	32.3 (1.7,113.8)	15 (0.6,44.7)	10.4 (0.4,30.9)
Absolute Error (deaths per 1,000)	MW CBH [5yr,T]	50-100	101.1 (14.5,440.4)	62.3 (2.8,210.9)	45.5 (1.8,142.8)	20.5 (0.8,61.8)	14.1 (0.5,42.9)
Absolute Error (deaths per 1,000)	MW CBH [5yr,T]	100-150	140 (10.9,496.4)	79.5 (3.2,248.4)	57.2 (2.2,172)	25.6 (0.9,80.6)	17.6 (0.6,55.7)
Absolute Error (deaths per 1,000)	MW CBH [5yr,T]	150-200	166.9 (9.9,525.8)	92.6 (3.6,276.5)	66.1 (2.4,196)	29 (1,92.3)	19.9 (0.7,63.9)
Absolute Error (deaths per 1,000)	MW CBH [5yr,T]	>200	205 (11,551)	119.2 (4.4,351.7)	85.5 (3.1,260.3)	37.9 (1.3,123.6)	26.1 (0.9,86.3)
Absolute Error (deaths per 1,000)	MW CBH [10yr,T]	<50	54.2 (11.2,264.5)	33.6 (1.7,119.6)	24.7 (1.1,80.7)	11.3 (0.4,33.7)	8.1 (0.3,24.1)
Absolute Error (deaths per 1,000)	MW CBH [10yr,T]	50-100	87 (6.7,328.7)	47.4 (2,150.5)	34.2 (1.3,102.6)	15.5 (0.6,47.1)	10.9 (0.4,33.3)
Absolute Error (deaths per 1,000)	MW CBH [10yr,T]	100-150	115.3 (5.9,376.5)	60.3 (2.4,180.8)	43.2 (1.6,131.5)	19.7 (0.7,61.2)	13.9 (0.5,43.2)
Absolute Error (deaths per 1,000)	MW CBH [10yr,T]	150-200	133.9 (6.1,405)	69.6 (2.6,202.5)	49.5 (1.8,154.3)	22.2 (0.8,70)	15.6 (0.6,49.4)
Absolute Error (deaths per 1,000)	MW CBH [10yr,T]	>200	164.9 (7.2,445.9)	90.1 (3.2,273.8)	64.2 (2.3,202.5)	29.2 (1,95.1)	20.8 (0.7,67.4)
Absolute Error (deaths per 1,000)	MW CBH [20yr,T]	<50	48.3 (5.1,201.6)	26.6 (1.2,89.6)	19.5 (0.8,62.2)	9.4 (0.3,28.5)	7.1 (0.3,21.8)
Absolute Error (deaths per 1,000)	MW CBH [20yr,T]	50-100	72 (3.8,247.9)	36.6 (1.4,111.2)	26.5 (1,79.4)	12.8 (0.5,38.9)	9.7 (0.4,29.7)
Absolute Error (deaths per 1,000)	MW CBH [20yr,T]	100-150	92.1 (3.9,287)	46.2 (1.8,135.2)	33.6 (1.3,100.1)	16.8 (0.6,50.1)	13.1 (0.5,39.4)
Absolute Error (deaths per 1,000)	MW CBH [20yr,T]	150-200	104.7 (4.3,309)	52 (2,155.6)	37.4 (1.4,114)	18.3 (0.7,55.3)	14 (0.5,42.2)
Absolute Error (deaths per 1,000)	MW CBH [20yr,T]	>200	128.5 (5.2,355.3)	66.8 (2.4,204.1)	48.6 (1.8,149.1)	25 (0.9,78)	19.9 (0.7,61.9)
Absolute Relative Error (%)	SBH	<50	132.3 (7,614.3)	77.9 (3.2,291.7)	60.6 (2.3,218)	31.6 (1.1,106.2)	24.5 (0.8,87.9)
Absolute Relative Error (%)	SBH	50-100	95.2 (4.3,356)	50.6 (2,160.6)	37.8 (1.5,117.2)	19.8 (0.7,60.8)	15.5 (0.6,47.9)
Absolute Relative Error (%)	SBH	100-150	71.6 (3,233.5)	38.1 (1.5,111)	28.5 (1.1,84.9)	15.4 (0.6,47.9)	12.6 (0.5,40.3)
Absolute Relative Error (%)	SBH	150-200	57.4 (2.3,175.5)	30.3 (1.2,88.9)	22.3 (0.9,66.5)	11.8 (0.4,36.3)	9.6 (0.4,29.9)
Absolute Relative Error (%)	SBH	>200	47.3 (1.9,127.6)	25.4 (1,73.5)	18.9 (0.7,55.2)	10.5 (0.4,30.5)	8.8 (0.3,25.6)
Absolute Relative Error (%)	CBH [1yr]	<50	169.1 (100,1297.9)	166.1 (100,905.1)	148.6 (28.1,668.4)	81 (3.4,274.2)	57.7 (2.2,178.5)
Absolute Relative Error (%)	CBH [1yr]	50-100	156.7 (100,934.4)	137.1 (18,565.5)	110.7 (6.5,395.6)	52.1 (2,155.5)	36.3 (1.4,103.8)
Absolute Relative Error (%)	CBH [1yr]	100-150	141.9 (100,603.4)	108.7 (6.3,372.2)	82.9 (3.6,265.4)	37.9 (1.4,109.3)	26.4 (1,81.5)
Absolute Relative Error (%)	CBH [1yr]	150-200	129.2 (47.5,436.2)	92.2 (4.6,283.2)	69.6 (2.8,207.9)	31.3 (1.1,100)	21.7 (0.8,68.5)
Absolute Relative Error (%)	CBH [1yr]	>200	113.2 (17.6,313.4)	80 (3.7,222.8)	61.4 (2.4,173.1)	27.9 (1,88.8)	19.5 (0.7,63.3)
Absolute Relative Error (%)	CBH [2yr]	<50	169.5 (100,1098.2)	149 (28,668)	121.5 (7.5,475.7)	58.9 (2.2,187.2)	40.7 (1.5,121.2)
Absolute Relative Error (%)	CBH [2yr]	50-100	153.1 (100,763.8)	110.8 (6.2,397)	82.7 (3.6,269.3)	37.1 (1.4,107.5)	25.3 (0.9,77.6)
Absolute Relative Error (%)	CBH [2yr]	100-150	132.2 (29.9,497.2)	84.2 (3.6,272.6)	62 (2.4,191.1)	27.7 (1,87.5)	18.9 (0.7,60.6)
Absolute Relative Error (%)	CBH [2yr]	150-200	116 (12.8,367.6)	70.5 (2.9,210.7)	51.4 (1.9,152)	22.6 (0.8,73)	15.4 (0.5,50.1)
Absolute Relative Error (%)	CBH [2yr]	>200	99.8 (7.1,271.2)	63 (2.4,178.7)	46.9 (1.7,134.6)	20.8 (0.7,68.4)	14.2 (0.5,47.7)
Absolute Relative Error (%)	CBH [5yr]	<50	160.1 (100,827.8)	110.8 (5.7,418.4)	82.9 (3.4,291.6)	37.6 (1.4,111.2)	26.2 (1,81.8)
Absolute Relative Error (%)	CBH [5yr]	50-100	133.5 (17.9,524.6)	77.1 (3.2,252.8)	55.4 (2.2,174.1)	24.7 (0.9,76)	17.2 (0.6,53.3)
Absolute Relative Error (%)	CBH [5yr]	100-150	104.7 (6.2,338.7)	55.8 (2.2,168.8)	39.7 (1.4,116.4)	17.8 (0.6,55.5)	12.3 (0.4,38.6)
Absolute Relative Error (%)	CBH [5yr]	150-200	90.1 (4.6,264.1)	48.1 (1.8,140)	34 (1.2,100)	15 (0.5,47.5)	10.5 (0.4,33.4)
Absolute Relative Error (%)	CBH [5yr]	>200	76.2 (3.6,200.2)	42.4 (1.6,121.6)	30.1 (1,96.5)	13.4 (0.5,44)	9.4 (0.3,30.9)
Absolute Relative Error (%)	MW CBH [5yr,N]	<50	160.8 (100,830.9)	113 (5.9,430.2)	84.8 (3.7,297.1)	38.6 (1.4,117.5)	27.1 (1,85.5)
Absolute Relative Error (%)	MW CBH [5yr,N]	50-100	133.2 (18.4,519.6)	76.8 (3.2,248.8)	55.2 (2.2,169.8)	24.8 (0.9,75)	17.2 (0.6,52.9)
Absolute Relative Error (%)	MW CBH [5yr,N]	100-150	106.3 (6.6,344)	57.2 (2.2,173.1)	40.9 (1.5,120.5)	18.4 (0.7,57.5)	12.8 (0.5,40.1)
Absolute Relative Error (%)	MW CBH [5yr,N]	150-200	89.1 (4.3,260.5)	47.5 (1.8,138.3)	33.8 (1.2,100)	15 (0.5,47.4)	10.5 (0.4,33.4)
Absolute Relative Error (%)	MW CBH [5yr,N]	>200	76.2 (3.5,199.6)	42.7 (1.5,121.8)	30.6 (1.1,100)	13.7 (0.5,45)	9.6 (0.3,31.8)
Absolute Relative Error (%)	MW CBH [10yr,N]	<50	149.4 (35.4,665.3)	89.7 (3.8,321.6)	65.8 (2.6,223.1)	30.7 (1.1,100)	22.8 (0.8,74.7)
Absolute Relative Error (%)	MW CBH [10yr,N]	50-100	113 (7.2,394.6)	58.4 (2.3,180.8)	41.9 (1.6,123.9)	19.7 (0.7,59.8)	14.4 (0.5,44.2)
Absolute Relative Error (%)	MW CBH [10yr,N]	100-150	86 (3.8,269.5)	43.5 (1.7,127.9)	31.2 (1.2,95.5)	14.9 (0.6,45.2)	11.2 (0.4,33.6)
Absolute Relative Error (%)	MW CBH [10yr,N]	150-200	70.6 (3,205.8)	35.6 (1.3,101.1)	25.4 (0.9,78.8)	11.9 (0.4,36.8)	8.9 (0.3,27.1)
Absolute Relative Error (%)	MW CBH [10yr,N]	>200	60.5 (2.4,162)	32.2 (1.1,100)	23 (0.8,73.1)	11 (0.4,35)	8.3 (0.3,26)
Absolute Relative Error (%)	MW CBH [5yr,T]	<50	161 (73.5,910.5)	120.5 (7.8,490.9)	92.8 (4.4,340.1)	43.3 (1.6,133.4)	30.1 (1.1,93.9)
Absolute Relative Error (%)	MW CBH [5yr,T]	50-100	137.1 (19.1,602.9)	85.3 (3.8,291.4)	62.2 (2.5,198)	28 (1,84.2)	19.3 (0.7,58.7)
Absolute Relative Error (%)	MW CBH [5yr,T]	100-150	113 (8.7,402.5)	64.2 (2.6,200.8)	46.2 (1.8,139.2)	20.7 (0.8,64.7)	14.2 (0.5,44.5)
Absolute Relative Error (%)	MW CBH [5yr,T]	150-200	96.9 (5.7,304.7)	53.7 (2.1,160.3)	38.3 (1.4,111.8)	16.8 (0.6,53.2)	11.5 (0.4,36.8)
Absolute Relative Error (%)	MW CBH [5yr,T]	>200	83.4 (4.4,228)	48.2 (1.8,139.7)	34.6 (1.2,100)	15.3 (0.5,50.3)	10.6 (0.4,35.2)
Absolute Relative Error (%)	MW CBH [10yr,T]	<50	149.9 (28.5,721.3)	96.1 (4.5,356.4)	71.5 (2.9,247.3)	32.9 (1.2,101.1)	23.3 (0.8,74.2)
Absolute Relative Error (%)	MW CBH [10yr,T]	50-100	118.6 (8.9,449.8)	64.9 (2.7,208)	46.8 (1.8,141.8)	21.2 (0.8,64.4)	14.9 (0.6,45.6)
Absolute Relative Error (%)	MW CBH [10yr,T]	100-150	93.1 (4.7,306)	48.7 (1.9,146.6)	34.9 (1.3,101.9)	15.9 (0.6,49.1)	11.2 (0.4,34.6)
Absolute Relative Error (%)	MW CBH [10yr,T]	150-200	77.7 (3.5,235.5)	40.3 (1.5,117.1)	28.7 (1.1,88.9)	12.8 (0.5,40.4)	9.1 (0.3,28.5)
Absolute Relative Error (%)	MW CBH [10yr,T]	>200	66.9 (2.9,182.7)	36.4 (1.3,104)	26 (0.9,82.1)	11.8 (0.4,38.6)	8.4 (0.3,27.4)
Absolute Relative Error (%)	MW CBH [20yr,T]	<50	135.9 (13,575.3)	77 (3.1,273.6)	56.9 (2.2,196)	27.3 (1,89.8)	20.9 (0.7,69.2)
Absolute Relative Error (%)	MW CBH [20yr,T]	50-100	98.3 (5.1,339.7)	50.1 (1.9,152.7)	36.2 (1.4,106.4)	17.5 (0.7,52.9)	13.3 (0.5,40.2)
Absolute Relative Error (%)	MW CBH [20yr,T]	100-150	74.4 (3.1,232.3)	37.3 (1.4,106.3)	27.1 (1,80.4)	13.6 (0.5,40.4)	10.6 (0.4,31.5)
Absolute Relative Error (%)	MW CBH [20yr,T]	150-200	60.8 (2.5,179.7)	30.2 (1.1,90.1)	21.7 (0.8,65.7)	10.6 (0.4,31.9)	8.1 (0.3,24.4)
Absolute Relative Error (%)	MW CBH [20yr,T]	>200	52.2 (2.1,143.8)	27 (1,82.7)	19.7 (0.7,60.8)	10.1 (0.4,31.4)	8 (0.3,24.9)

## Sheet: Supplemental Table 3
Error Metric	Birth History Method	Time Prior to Survey (yrs)	Mean (2.5th percentile, 97.5th percentile), by Sample Size
			10	50	100	500	1000
Error (deaths per 1,000)	SBH	0	10 (-135,324)	1.5 (-90.3,141.2)	2.2 (-69.6,98.5)	2.9 (-36.4,47.6)	3 (-28.3,37.9)
Error (deaths per 1,000)	SBH	2	3.2 (-144,252.6)	-1.9 (-91.7,116.2)	-0.8 (-69.7,83.8)	0.4 (-37.4,39.8)	0.5 (-29.9,30.8)
Error (deaths per 1,000)	SBH	4	-1.1 (-155.8,240)	-5.2 (-96.7,106.3)	-4.3 (-74.3,75.3)	-3.2 (-42.5,33.8)	-3.1 (-35.8,25.4)
Error (deaths per 1,000)	SBH	6	-4.9 (-163,236)	-8 (-101,100.3)	-6.9 (-78.3,70.1)	-5.8 (-46.3,30.1)	-5.6 (-39.6,21.8)
Error (deaths per 1,000)	SBH	8	-4.9 (-163.9,239)	-6.8 (-98.7,102.9)	-4.5 (-74.8,73.6)	-2.8 (-42.4,36)	-2.5 (-35,28)
Error (deaths per 1,000)	SBH	10	-3.1 (-167.4,253.5)	-5.1 (-99.5,112.1)	-2.4 (-74.5,82.6)	-0.6 (-41,43.4)	-0.3 (-33,34.9)
Error (deaths per 1,000)	SBH	12	-1.4 (-176.7,270.5)	-2.9 (-103.8,121)	-0.8 (-78.7,90.8)	0.7 (-44.7,47.4)	0.9 (-37.8,37.7)
Error (deaths per 1,000)	SBH	14	-2.7 (-187.8,283.4)	-3 (-111.6,131.3)	-1.7 (-86.4,96.6)	-0.6 (-50.1,50.4)	-0.3 (-42.5,41.9)
Error (deaths per 1,000)	SBH	16	-1.2 (-199,300.2)	0.6 (-116.8,147.5)	1.5 (-90.4,109.3)	1.8 (-52.8,59.7)	1.8 (-45.1,50.6)
Error (deaths per 1,000)	SBH	18	-2.7 (-213.6,316.8)	1.1 (-125.3,159.3)	2 (-98.3,119.6)	1.4 (-60,65.6)	1.1 (-51.6,55.3)
Error (deaths per 1,000)	SBH	20	-5.2 (-225.7,324.1)	-0.9 (-134.5,165.3)	-0.2 (-103.9,120)	-0.9 (-62.7,61.2)	-1.2 (-53.4,49)
Error (deaths per 1,000)	SBH	22	-8.9 (-239.8,338.9)	-1.8 (-145.6,175.3)	-0.9 (-109.9,124.2)	-1.2 (-62.5,60.8)	-1.2 (-52.1,48.3)
Error (deaths per 1,000)	SBH	24	-11.9 (-247.8,358.6)	-4.4 (-164.2,198.9)	-3.9 (-127.3,142.3)	-3.5 (-75.1,72.7)	-3.2 (-63.9,59.8)
Error (deaths per 1,000)	CBH [1yr]	0	-25.3 (-215.3,703.2)	-5.4 (-169.2,321.7)	-3.3 (-138.2,218)	-2.3 (-74.4,87.1)	-2.5 (-55,56.9)
Error (deaths per 1,000)	CBH [1yr]	2	-23.8 (-228.3,720.1)	-4.2 (-181.3,334.1)	-1.7 (-145.3,226.6)	-0.7 (-76.5,91.6)	-0.4 (-54.6,63.2)
Error (deaths per 1,000)	CBH [1yr]	4	-24.8 (-241.2,741.5)	-4.3 (-192.3,347.1)	-2.2 (-157.2,233)	-0.7 (-80.2,97.2)	-0.5 (-58.7,66.3)
Error (deaths per 1,000)	CBH [1yr]	6	-30.7 (-256.5,722.5)	-3.5 (-209.2,362)	-1.3 (-164.7,243.2)	0.4 (-82.8,100.6)	0.5 (-59,68.9)
Error (deaths per 1,000)	CBH [1yr]	8	-33.5 (-252.8,753.5)	-6.1 (-212,384.4)	-2.2 (-176.5,258.8)	-0.5 (-89.7,106.7)	-0.4 (-64.8,72.2)
Error (deaths per 1,000)	CBH [1yr]	10	-37.1 (-265.5,752.7)	-5.4 (-220.2,410.4)	-2.6 (-184.2,276.6)	-0.2 (-94.2,113.5)	0.2 (-67.9,77.5)
Error (deaths per 1,000)	CBH [1yr]	12	-40.7 (-284.5,757)	-8.1 (-229.8,438.4)	-4 (-195.8,290.7)	-1.1 (-101.3,119.5)	-0.9 (-73.8,81.6)
Error (deaths per 1,000)	CBH [1yr]	14	-43.5 (-303.5,770.7)	-8.8 (-253.2,479.3)	-3.3 (-208.4,323.3)	-0.4 (-111.5,132.8)	0.1 (-79.2,90.9)
Error (deaths per 1,000)	CBH [1yr]	16	-50.3 (-304.8,765)	-13.3 (-260.8,518.1)	-5 (-225,357.9)	-1.6 (-122.1,143.8)	-0.8 (-86.7,97.1)
Error (deaths per 1,000)	CBH [1yr]	18	-54.6 (-320.8,775.8)	-17.1 (-278.5,570.4)	-7.5 (-236.7,399.8)	-1.3 (-135,161.3)	-0.7 (-98.3,110.8)
Error (deaths per 1,000)	CBH [1yr]	20	-64.2 (-318.1,769.4)	-23.2 (-300.6,623.6)	-9.9 (-262.2,457.8)	-0.8 (-155.6,189.7)	-0.1 (-112.1,128.9)
Error (deaths per 1,000)	CBH [1yr]	22	-76.2 (-318.6,757.5)	-30.2 (-310.8,669.3)	-15.1 (-294.4,522.3)	-2.8 (-177.6,218.1)	-1.7 (-129.9,148.3)
Error (deaths per 1,000)	CBH [1yr]	24	-86.1 (-330.4,770.6)	-37.3 (-317.8,693.9)	-20.7 (-301.8,578.9)	-1.3 (-196.3,265.1)	-0.2 (-146.7,179)
Error (deaths per 1,000)	CBH [2yr]	0	-12 (-186.7,537.8)	-1.5 (-138.6,231.3)	-1 (-108.6,155.8)	-0.2 (-54.6,63.5)	-0.2 (-38.7,42.4)
Error (deaths per 1,000)	CBH [2yr]	2	-11.7 (-213.2,538.9)	-2 (-147.4,226.6)	-0.5 (-112.3,155)	-0.2 (-54.9,63.2)	0 (-38.6,42)
Error (deaths per 1,000)	CBH [2yr]	4	-12.5 (-225.1,557.4)	-1.9 (-157.4,237.8)	-1.1 (-121.2,161)	-0.2 (-58.4,66)	-0.2 (-40.4,43.8)
Error (deaths per 1,000)	CBH [2yr]	6	-18.5 (-247.9,562.9)	-2.2 (-167.4,246.5)	-1.2 (-128.5,168.1)	-0.4 (-61.8,69.3)	-0.4 (-42.9,45.7)
Error (deaths per 1,000)	CBH [2yr]	8	-19.1 (-244,597.7)	-3.1 (-180.8,264)	-0.7 (-138.8,178.9)	-0.1 (-66.3,73.4)	-0.2 (-46,48.6)
Error (deaths per 1,000)	CBH [2yr]	10	-22.3 (-255.8,609)	-2.6 (-185.6,283.8)	-1.5 (-144.4,191.7)	-0.2 (-69.5,79)	0 (-48.4,52.1)
Error (deaths per 1,000)	CBH [2yr]	12	-27.2 (-250.5,626.7)	-3.6 (-198,303.9)	-2 (-154.5,203.7)	-0.3 (-74.2,83.6)	-0.2 (-51.9,55.7)
Error (deaths per 1,000)	CBH [2yr]	14	-31 (-294.5,653.9)	-3.8 (-212.1,336.4)	-1.8 (-169.7,222.1)	-0.6 (-81.6,91)	-0.3 (-57.2,60.8)
Error (deaths per 1,000)	CBH [2yr]	16	-37.4 (-279.1,668.3)	-5.7 (-229.6,369.1)	-1.5 (-182.1,249)	-0.7 (-88.9,99.7)	-0.1 (-62.3,67.1)
Error (deaths per 1,000)	CBH [2yr]	18	-42.1 (-320.7,679.9)	-8.2 (-236.4,413.3)	-3.6 (-203,277.5)	-0.8 (-99.3,112)	-0.5 (-70.8,75.1)
Error (deaths per 1,000)	CBH [2yr]	20	-51.9 (-308.1,697)	-12.9 (-263.8,465.7)	-4.8 (-232.5,324.4)	-0.8 (-115.5,132.7)	-0.5 (-81.3,86.9)
Error (deaths per 1,000)	CBH [2yr]	22	-59.8 (-318.8,695.7)	-16.9 (-291.3,527.4)	-6.3 (-250.4,379.2)	-1 (-132.1,152.6)	-0.5 (-93.7,101.5)
Error (deaths per 1,000)	CBH [2yr]	24	-77.5 (-332.8,706.3)	-27.1 (-314.5,580)	-12.6 (-266.7,454.4)	-1.8 (-157.8,194)	-0.9 (-114.6,127.5)
Error (deaths per 1,000)	CBH [5yr]	2	-5.2 (-182,344.6)	-1.1 (-104.9,142.7)	-0.4 (-79,97.8)	-0.2 (-38.1,41.3)	-0.1 (-27.3,28.5)
Error (deaths per 1,000)	CBH [5yr]	6	-9.6 (-220.8,377)	-2.3 (-125.9,159.3)	-1.5 (-92.8,109.2)	-1.1 (-44.7,45.5)	-1.2 (-32.3,31)
Error (deaths per 1,000)	CBH [5yr]	12	-13.1 (-229.8,433.1)	-1.1 (-145.5,192.6)	-0.6 (-106.9,131.3)	0.2 (-51.1,56.2)	0.3 (-36.6,39)
Error (deaths per 1,000)	CBH [5yr]	16	-22.7 (-264.8,482.4)	-2.3 (-182.5,246.9)	-0.5 (-133.4,166.8)	-0.1 (-63.6,69.3)	0.2 (-45.1,47.4)
Error (deaths per 1,000)	CBH [5yr]	22	-43.5 (-307.4,520.5)	-7.3 (-239.8,342.4)	-2.8 (-184.7,239.6)	-0.3 (-89.6,100.1)	-0.3 (-64.3,67.6)
Error (deaths per 1,000)	MW CBH [5yr,N]	0	-3.7 (-180.3,387.3)	0.7 (-108.6,159.4)	1.4 (-81.1,110.3)	1.7 (-38,46.9)	1.7 (-26.3,32.8)
Error (deaths per 1,000)	MW CBH [5yr,N]	2	-5.7 (-184.3,343.6)	-1.7 (-106.4,141.2)	-1 (-80.1,97)	-0.8 (-38.9,40.5)	-0.8 (-28.1,27.8)
Error (deaths per 1,000)	MW CBH [5yr,N]	4	-6.7 (-198.4,355.2)	-1.2 (-113,147.2)	-0.8 (-84.5,101.7)	-0.3 (-40.4,43.2)	-0.3 (-29,29.5)
Error (deaths per 1,000)	MW CBH [5yr,N]	6	-9.9 (-220,369.5)	-3.1 (-124.5,154.8)	-2.3 (-92.3,106.2)	-1.9 (-45.1,43.7)	-1.9 (-33.5,29.4)
Error (deaths per 1,000)	MW CBH [5yr,N]	8	-10.2 (-219.5,392.7)	-1.8 (-129.4,165.5)	-0.9 (-95.6,114.7)	-0.5 (-45.8,48.4)	-0.5 (-32.7,33)
Error (deaths per 1,000)	MW CBH [5yr,N]	10	-12.1 (-226.3,416.7)	-2.2 (-137.3,178.8)	-1.3 (-102.2,123.5)	-0.6 (-48.9,52.3)	-0.6 (-34.7,35.9)
Error (deaths per 1,000)	MW CBH [5yr,N]	12	-14.3 (-235.9,433.9)	-1.5 (-149,195.6)	-0.9 (-109.4,133.2)	-0.1 (-52.5,56.7)	0 (-37.4,39.3)
Error (deaths per 1,000)	MW CBH [5yr,N]	14	-19.4 (-256.4,450)	-3.6 (-163.3,212.8)	-2.4 (-120.9,144.3)	-1.9 (-58.3,59.7)	-1.7 (-42,40.6)
Error (deaths per 1,000)	MW CBH [5yr,N]	16	-22.1 (-264.7,474.9)	-2.6 (-177.1,237.6)	-1 (-131.3,161.4)	-0.6 (-63.1,66.9)	-0.4 (-45,45.6)
Error (deaths per 1,000)	MW CBH [5yr,N]	18	-28.5 (-282.3,493.8)	-4.9 (-198.5,267)	-2.5 (-147.4,182.8)	-1.5 (-71.7,74.9)	-1.2 (-51.7,51)
Error (deaths per 1,000)	MW CBH [5yr,N]	20	-36.2 (-299.3,507.1)	-7.2 (-225,304.3)	-4 (-167.9,207.8)	-2.2 (-83.1,86)	-2.1 (-59.9,57.8)
Error (deaths per 1,000)	MW CBH [5yr,N]	22	-47.1 (-311.8,515.9)	-8.6 (-244.8,354)	-3.6 (-192.1,248.6)	-1 (-93.8,103.5)	-0.8 (-67.3,70.2)
Error (deaths per 1,000)	MW CBH [5yr,N]	24	-56.3 (-317.6,512.6)	-14.1 (-258.8,387.9)	-6.6 (-213.9,284.5)	-2.5 (-109,120.1)	-2.3 (-79.9,82)
Error (deaths per 1,000)	MW CBH [10yr,N]	0	4.5 (-162,320.5)	7.3 (-87.1,137.2)	7.7 (-62.2,98.5)	8 (-27.4,50.4)	8 (-19.1,40.9)
Error (deaths per 1,000)	MW CBH [10yr,N]	2	0.6 (-160.7,284.6)	3.9 (-86.6,123.1)	4.4 (-62.7,87)	4.6 (-28.8,42.6)	4.6 (-20.5,33.1)
Error (deaths per 1,000)	MW CBH [10yr,N]	4	-6 (-170.2,254.8)	-2.7 (-93.1,106.5)	-2.1 (-69.5,73.8)	-1.9 (-36.8,32.3)	-1.9 (-29.4,23.6)
Error (deaths per 1,000)	MW CBH [10yr,N]	6	-9.2 (-184.1,262.2)	-5.7 (-101.4,105.9)	-5.2 (-77.1,72.6)	-5 (-42.6,29.3)	-5 (-34.8,19.6)
Error (deaths per 1,000)	MW CBH [10yr,N]	8	-6.9 (-189.2,283.9)	-2.7 (-101.9,117)	-2.4 (-76.6,81.9)	-2.1 (-39.4,35.3)	-2.1 (-30.4,24.9)
Error (deaths per 1,000)	MW CBH [10yr,N]	10	-6.6 (-195.4,308.4)	-1.1 (-106.1,130)	-0.5 (-77.9,91.5)	-0.3 (-38.8,41.7)	-0.3 (-28.7,31.3)
Error (deaths per 1,000)	MW CBH [10yr,N]	12	-7.9 (-209.2,332.4)	-1.4 (-116,141.2)	-0.7 (-85.1,98.1)	-0.5 (-42.9,43.5)	-0.5 (-32.6,31.8)
Error (deaths per 1,000)	MW CBH [10yr,N]	14	-11.4 (-222.7,351.1)	-3.9 (-128.6,151.5)	-3.1 (-95.1,105.1)	-2.8 (-49.1,44.7)	-2.7 (-37.5,31.7)
Error (deaths per 1,000)	MW CBH [10yr,N]	16	-11.7 (-238.2,376.8)	-2.9 (-140,169.3)	-1.8 (-102.7,117.6)	-1.5 (-51.8,49.9)	-1.3 (-38.8,35.5)
Error (deaths per 1,000)	MW CBH [10yr,N]	18	-15.6 (-244.4,397.9)	-4 (-158.3,192.5)	-2.6 (-116,131.4)	-2.2 (-60,57.1)	-2 (-45.6,41.6)
Error (deaths per 1,000)	MW CBH [10yr,N]	20	-21.5 (-269,412)	-7.2 (-180,216.4)	-5.7 (-134.2,148.9)	-4.8 (-70.4,61.5)	-4.7 (-54.9,42.5)
Error (deaths per 1,000)	MW CBH [10yr,N]	22	-25.8 (-285.9,425.6)	-7.6 (-201.7,255.4)	-5.4 (-151.5,175.9)	-3.9 (-76.9,73.2)	-3.8 (-57.7,50)
Error (deaths per 1,000)	MW CBH [10yr,N]	24	-33 (-299.9,434.1)	-9 (-221.2,291.7)	-6.3 (-170.5,202.2)	-4.3 (-87.3,86.7)	-4.2 (-66.7,62)
Error (deaths per 1,000)	MW CBH [5yr,T]	0	-6.3 (-180.8,431.9)	-1.5 (-116.7,174.3)	-0.8 (-88.4,119.5)	-0.5 (-43.7,48.8)	-0.5 (-30.9,32.8)
Error (deaths per 1,000)	MW CBH [5yr,T]	2	-7.2 (-187.8,398.5)	-2.4 (-116.2,163.3)	-1.4 (-87.4,112.4)	-1.3 (-43.4,45.7)	-1.2 (-31.1,30.3)
Error (deaths per 1,000)	MW CBH [5yr,T]	4	-6.9 (-202.2,422)	-1.3 (-123.9,173.3)	-0.9 (-93.5,118.4)	-0.3 (-44.6,49.4)	-0.3 (-31.5,33)
Error (deaths per 1,000)	MW CBH [5yr,T]	6	-10.9 (-222.5,433)	-2.1 (-135.2,183.6)	-1.4 (-100.6,125.8)	-0.8 (-48.3,51.8)	-0.9 (-34.3,34.5)
Error (deaths per 1,000)	MW CBH [5yr,T]	8	-11.2 (-222,462.8)	-2.3 (-142,193.2)	-1 (-105.8,132.3)	-0.6 (-50.8,55.1)	-0.7 (-35.9,36.4)
Error (deaths per 1,000)	MW CBH [5yr,T]	10	-13.6 (-237.5,484.3)	-2.1 (-149.7,210.2)	-1.2 (-112.3,143.6)	-0.5 (-53.6,59.6)	-0.4 (-37.8,39.5)
Error (deaths per 1,000)	MW CBH [5yr,T]	12	-16.6 (-241.4,505.2)	-2 (-160,227.6)	-1.3 (-121.4,153.4)	-0.5 (-58.2,63.8)	-0.3 (-40.7,42.9)
Error (deaths per 1,000)	MW CBH [5yr,T]	14	-20.2 (-257.8,530.4)	-2.9 (-174.3,249.7)	-1.5 (-132.1,167.7)	-1 (-63.6,69.2)	-0.7 (-44.8,46.4)
Error (deaths per 1,000)	MW CBH [5yr,T]	16	-24.7 (-267.4,554)	-3.1 (-189.4,276.7)	-1.1 (-143.2,186.7)	-0.7 (-69.4,76)	-0.4 (-49.1,51.2)
Error (deaths per 1,000)	MW CBH [5yr,T]	18	-30.8 (-304.4,574)	-5.6 (-210.5,311.6)	-3.1 (-161.8,210.5)	-1.7 (-79,84.7)	-1.5 (-56.7,56.5)
Error (deaths per 1,000)	MW CBH [5yr,T]	20	-38.9 (-301.8,594.8)	-7.1 (-232.6,358.6)	-3.2 (-184.3,246.2)	-1.1 (-90.4,100.1)	-1 (-64.6,67.1)
Error (deaths per 1,000)	MW CBH [5yr,T]	22	-49.5 (-312.7,597.3)	-9.5 (-250.2,411.7)	-3.7 (-205.3,285.6)	-0.9 (-103.7,118)	-0.8 (-73.9,79.3)
Error (deaths per 1,000)	MW CBH [5yr,T]	24	-59.5 (-324.6,593.1)	-15.3 (-262.3,450.6)	-7.2 (-225.5,330.7)	-1.8 (-118.6,137.9)	-1.6 (-86.1,92.2)
Error (deaths per 1,000)	MW CBH [10yr,T]	0	-0.4 (-168.4,351.9)	2.3 (-96.4,142.4)	2.9 (-71,99.6)	3.1 (-32.7,44.1)	3.1 (-22.4,31.5)
Error (deaths per 1,000)	MW CBH [10yr,T]	2	-2.8 (-168.2,306.3)	0.4 (-94.3,128.9)	0.9 (-70,89)	1.1 (-33,38.7)	1.2 (-23.4,27.4)
Error (deaths per 1,000)	MW CBH [10yr,T]	4	-5.7 (-179.9,296.2)	-2 (-99.2,122.8)	-1.5 (-73.8,84.6)	-1.2 (-36.8,35.4)	-1.2 (-27.1,24.3)
Error (deaths per 1,000)	MW CBH [10yr,T]	6	-8.5 (-192.7,307.7)	-3.8 (-108.6,127.7)	-3.2 (-81.3,87.8)	-2.9 (-41.1,35.5)	-2.9 (-31.3,23.5)
Error (deaths per 1,000)	MW CBH [10yr,T]	8	-7.2 (-195.2,335)	-1.9 (-112,138.6)	-1.2 (-82.8,96.3)	-0.9 (-40.3,40.4)	-0.9 (-29.2,27.7)
Error (deaths per 1,000)	MW CBH [10yr,T]	10	-8 (-203.5,357.1)	-1.5 (-117.1,150.6)	-0.9 (-87.1,104.2)	-0.5 (-41.9,44.8)	-0.5 (-30,31.3)
Error (deaths per 1,000)	MW CBH [10yr,T]	12	-9.5 (-215.2,377.1)	-1.3 (-126.7,164.4)	-0.7 (-93.7,113)	-0.3 (-45.4,48.1)	-0.2 (-32.7,33.8)
Error (deaths per 1,000)	MW CBH [10yr,T]	14	-12.9 (-230.7,403.2)	-3.2 (-140.4,178.5)	-2.4 (-103.7,121.5)	-2 (-51,50.5)	-1.9 (-37.3,34.3)
Error (deaths per 1,000)	MW CBH [10yr,T]	16	-13.7 (-243.5,428.5)	-2.4 (-152.7,200)	-1.1 (-112.7,136.4)	-0.8 (-54.6,56.1)	-0.6 (-39.7,38.9)
Error (deaths per 1,000)	MW CBH [10yr,T]	18	-18.3 (-260.7,453.2)	-4 (-170.9,223.5)	-2.3 (-126.8,153.3)	-1.7 (-62.8,63)	-1.5 (-46.1,43.3)
Error (deaths per 1,000)	MW CBH [10yr,T]	20	-24.4 (-275,467)	-6.4 (-194.2,255.8)	-4.3 (-145.4,175.5)	-3.1 (-73.3,71.7)	-2.9 (-54,48.3)
Error (deaths per 1,000)	MW CBH [10yr,T]	22	-30.8 (-293.5,478.2)	-6.3 (-214.4,300.4)	-3.7 (-164.2,206.9)	-1.8 (-81.7,85.7)	-1.7 (-59,58)
Error (deaths per 1,000)	MW CBH [10yr,T]	24	-39.6 (-304.6,481.4)	-8.8 (-229.5,337.7)	-5.3 (-185.3,238.2)	-2.7 (-94,101.3)	-2.6 (-69.5,69.3)
Error (deaths per 1,000)	MW CBH [20yr,T]	0	7.2 (-141.6,282.2)	9.5 (-75.5,123.7)	9.9 (-53.5,90.2)	10.1 (-23.3,49.9)	10.1 (-16.5,42.2)
Error (deaths per 1,000)	MW CBH [20yr,T]	2	2.8 (-150.6,258.5)	5.6 (-78.5,113.5)	6 (-56.3,80.7)	6.2 (-26,41.9)	6.2 (-18.9,33.6)
Error (deaths per 1,000)	MW CBH [20yr,T]	4	-3.3 (-160.3,239)	-0.4 (-85.5,101.1)	0 (-63.4,70.6)	0.3 (-32.9,32.7)	0.3 (-25.7,24.9)
Error (deaths per 1,000)	MW CBH [20yr,T]	6	-8.5 (-167.5,228.2)	-5.4 (-92.6,93.8)	-5 (-71.2,63.8)	-4.8 (-40.8,26.2)	-4.8 (-34.6,18.1)
Error (deaths per 1,000)	MW CBH [20yr,T]	8	-7.4 (-167.9,236.5)	-4.1 (-91.9,97.9)	-3.7 (-69.6,67.4)	-3.6 (-38.7,29)	-3.6 (-31.6,20.8)
Error (deaths per 1,000)	MW CBH [20yr,T]	10	-6.4 (-173,255.5)	-2.8 (-93.8,107.2)	-2.3 (-70.4,76)	-2.2 (-38.2,35)	-2.2 (-30.2,27)
Error (deaths per 1,000)	MW CBH [20yr,T]	12	-6 (-184,276.6)	-2.1 (-100.3,116.8)	-1.6 (-74.8,82.1)	-1.4 (-40.4,37.2)	-1.4 (-32.6,28.5)
Error (deaths per 1,000)	MW CBH [20yr,T]	14	-8.6 (-198.3,296)	-4.4 (-111.2,124.6)	-3.7 (-82.8,86.6)	-3.5 (-45.4,37.6)	-3.4 (-36.3,27.6)
Error (deaths per 1,000)	MW CBH [20yr,T]	16	-8.3 (-209.4,321.4)	-3.9 (-120.7,138.4)	-3 (-89.4,96.1)	-2.8 (-47.5,41.5)	-2.7 (-37.4,30.2)
Error (deaths per 1,000)	MW CBH [20yr,T]	18	-10.7 (-226.4,344.6)	-5.7 (-135.4,153.9)	-4.7 (-101.8,107.2)	-4.3 (-56.2,47.1)	-4.1 (-45,35.4)
Error (deaths per 1,000)	MW CBH [20yr,T]	20	-13.9 (-242.5,372.1)	-8.6 (-154,173.3)	-7.4 (-115.8,120.2)	-6.8 (-65.6,49.4)	-6.6 (-53.4,34.6)
Error (deaths per 1,000)	MW CBH [20yr,T]	22	-15.5 (-254.6,396)	-9.2 (-170.2,200.5)	-7.9 (-128.4,138.9)	-6.9 (-71,57.2)	-6.8 (-56.2,39.4)
Error (deaths per 1,000)	MW CBH [20yr,T]	24	-19.2 (-266,412.2)	-11.7 (-186.9,224.8)	-10.3 (-144.5,155.8)	-9 (-82.4,67.8)	-8.9 (-66.7,49.5)
Relative Error (%)	SBH	0	16.7 (-99.2,389.8)	2.8 (-84.9,177.6)	2.7 (-73.6,125.1)	3.2 (-44.1,60.8)	3.4 (-32.5,46.5)
Relative Error (%)	SBH	2	8.3 (-99.2,311.4)	-1 (-89.5,145.7)	-0.1 (-81,107.1)	1.2 (-44.7,54.4)	1.4 (-33.1,41.8)
Relative Error (%)	SBH	4	4.2 (-99.3,284.4)	-2.1 (-90.7,137.3)	-1.5 (-77.8,103.3)	-0.5 (-39.2,52.4)	-0.4 (-29.3,41.5)
Relative Error (%)	SBH	6	0.4 (-99.3,258)	-3.9 (-88.6,122.8)	-3.2 (-72.2,89.6)	-2.5 (-37.8,44.4)	-2.4 (-28.8,35.2)
Relative Error (%)	SBH	8	-1 (-99.3,243.2)	-3.6 (-85.8,111.6)	-2 (-67.3,84.5)	-0.8 (-34.8,42.7)	-0.6 (-26.6,34.2)
Relative Error (%)	SBH	10	0.1 (-99.3,241.6)	-2.8 (-84.9,111.4)	-0.8 (-65.9,83.7)	0.6 (-33.8,45.6)	0.8 (-26.3,37.1)
Relative Error (%)	SBH	12	1.8 (-99.4,249.7)	-0.5 (-84,118.9)	1.2 (-63.9,91)	2.2 (-33.1,50.6)	2.4 (-26.1,41.8)
Relative Error (%)	SBH	14	1.3 (-99.5,253.4)	0.2 (-83.9,124.7)	1.4 (-63.2,94.6)	2.1 (-33.7,54.1)	2.2 (-26.9,46.3)
Relative Error (%)	SBH	16	2.1 (-99.5,257.4)	2.2 (-84.5,128.2)	3 (-63.9,98.5)	3.2 (-33.8,55.2)	3.2 (-26.5,46.5)
Relative Error (%)	SBH	18	1.8 (-99.5,260)	3.1 (-86.3,135.9)	3.9 (-65.9,104)	3.4 (-35.2,59.7)	3.2 (-27.4,50.2)
Relative Error (%)	SBH	20	-0.3 (-99.6,251.3)	1.4 (-87.7,129.8)	2 (-68,96.4)	1.4 (-37.3,51.1)	1.2 (-29.9,40.7)
Relative Error (%)	SBH	22	-2.4 (-99.6,254.3)	1 (-91.2,133.5)	1.5 (-69.7,97.2)	1.1 (-39.3,52)	1.1 (-31.4,42.4)
Relative Error (%)	SBH	24	-4 (-99.5,256.9)	-0.1 (-93.9,143.3)	-0.1 (-75.3,105.2)	-0.1 (-45.7,56)	0 (-37.7,45.9)
Relative Error (%)	CBH [1yr]	0	-22.2 (-100,613.6)	-6.1 (-100,392.8)	-2.9 (-100,291.3)	-2 (-100,133.5)	-2.3 (-100,92.6)
Relative Error (%)	CBH [1yr]	2	-18.5 (-100,608.7)	-4.2 (-100,391.8)	-1.5 (-100,287.2)	-0.8 (-100,129.6)	-0.4 (-86.7,89.5)
Relative Error (%)	CBH [1yr]	4	-19.4 (-100,561.9)	-4.1 (-100,381.5)	-2.6 (-100,273.5)	-1.1 (-100,124.7)	-1.1 (-83.5,83.8)
Relative Error (%)	CBH [1yr]	6	-21.5 (-100,535.3)	-2.7 (-100,373.5)	-0.9 (-100,265.3)	0 (-100,115.9)	0.1 (-72.8,79.3)
Relative Error (%)	CBH [1yr]	8	-22.2 (-100,541.4)	-4.7 (-100,376.4)	-1.7 (-100,270.2)	-0.4 (-100,117)	-0.5 (-72.3,80.5)
Relative Error (%)	CBH [1yr]	10	-24.7 (-100,542)	-4.3 (-100,385.9)	-1.8 (-100,273.4)	-0.4 (-100,117.2)	-0.1 (-71.7,79.8)
Relative Error (%)	CBH [1yr]	12	-26.6 (-100,546.9)	-5.6 (-100,392.3)	-3.2 (-100,272.8)	-1.2 (-100,114)	-0.9 (-71,78)
Relative Error (%)	CBH [1yr]	14	-26.8 (-100,532.8)	-6.1 (-100,405.5)	-2.4 (-100,286.6)	-0.6 (-100,119.6)	-0.3 (-71.8,80.8)
Relative Error (%)	CBH [1yr]	16	-31.4 (-100,535.3)	-8.5 (-100,418.3)	-3.3 (-100,301)	-1 (-100,124.5)	-0.5 (-72.5,85.3)
Relative Error (%)	CBH [1yr]	18	-33.2 (-100,551.2)	-10.3 (-100,435.6)	-4.9 (-100,318)	-1 (-100,130.9)	-0.9 (-76.5,87.7)
Relative Error (%)	CBH [1yr]	20	-35.5 (-100,543.5)	-13 (-100,447.7)	-5.7 (-100,333.6)	-0.5 (-100,141.7)	-0.1 (-78.5,96.8)
Relative Error (%)	CBH [1yr]	22	-43.8 (-100,473.7)	-16.7 (-100,451.6)	-8.2 (-100,364.1)	-1.8 (-100,153.2)	-1.3 (-85.5,102.2)
Relative Error (%)	CBH [1yr]	24	-46.8 (-100,468.2)	-19.8 (-100,457.7)	-11.1 (-100,380.6)	-1.4 (-100,172.4)	-0.7 (-100,116.2)
Relative Error (%)	CBH [2yr]	0	-11.5 (-100,558.1)	-1.9 (-100,305.8)	-1 (-100,223.2)	-0.4 (-100,99.2)	-0.3 (-67.9,67.7)
Relative Error (%)	CBH [2yr]	2	-10.1 (-100,543.5)	-2.1 (-100,283.5)	-0.4 (-100,203.8)	-0.3 (-89.1,89.5)	0 (-56.4,60.6)
Relative Error (%)	CBH [2yr]	4	-11.4 (-100,512)	-1.6 (-100,285.3)	-1.3 (-100,199.8)	-0.3 (-84.1,87.9)	-0.3 (-56.5,59)
Relative Error (%)	CBH [2yr]	6	-13.3 (-100,485.7)	-1.7 (-100,268.9)	-0.5 (-100,191.7)	-0.4 (-73.3,79.6)	-0.4 (-52.2,54.5)
Relative Error (%)	CBH [2yr]	8	-13.6 (-100,493.6)	-2.4 (-100,271.1)	-0.6 (-100,193.9)	0 (-72.1,80.3)	-0.2 (-50.7,54.7)
Relative Error (%)	CBH [2yr]	10	-16.5 (-100,482.6)	-2.3 (-100,277.1)	-0.9 (-100,192.4)	-0.4 (-72.5,81.5)	-0.1 (-49.9,54.3)
Relative Error (%)	CBH [2yr]	12	-18.1 (-100,488.7)	-2.5 (-100,284.6)	-1.8 (-100,195.2)	-0.4 (-71.3,80.7)	-0.2 (-51,54.8)
Relative Error (%)	CBH [2yr]	14	-19.5 (-100,479.8)	-2.8 (-100,295.3)	-1.3 (-100,202.5)	-0.4 (-73.4,84.3)	-0.2 (-50.7,56.9)
Relative Error (%)	CBH [2yr]	16	-23.7 (-100,485.3)	-3.8 (-100,310.3)	-1.1 (-100,213.5)	-0.5 (-72.7,86.1)	-0.1 (-52.6,57.3)
Relative Error (%)	CBH [2yr]	18	-26 (-100,491.7)	-4.8 (-100,328)	-2.3 (-100,225.8)	-0.3 (-76.8,93.3)	-0.3 (-55.3,61.1)
Relative Error (%)	CBH [2yr]	20	-28.8 (-100,497)	-7.3 (-100,338.3)	-2.8 (-100,237.4)	-0.5 (-79.9,96.7)	-0.3 (-57.3,64)
Relative Error (%)	CBH [2yr]	22	-33.5 (-100,451.2)	-9.1 (-100,365.6)	-3.3 (-100,266.9)	-0.5 (-87.1,108.1)	-0.4 (-62.5,71.7)
Relative Error (%)	CBH [2yr]	24	-40.7 (-100,439.9)	-13.9 (-100,379.6)	-6.8 (-100,295.2)	-0.9 (-100,127.5)	-0.4 (-71.4,84.2)
Relative Error (%)	CBH [5yr]	2	-5.8 (-100,397.5)	-1.1 (-100,190.8)	-0.2 (-100,138.6)	0 (-55.6,60.2)	0.2 (-38.9,42)
Relative Error (%)	CBH [5yr]	6	-7.6 (-100,371.9)	-1.8 (-100,174)	-1 (-100,123.8)	-0.8 (-49.9,51.7)	-0.9 (-35.8,35.3)
Relative Error (%)	CBH [5yr]	12	-9.6 (-100,381.7)	-0.6 (-100,187.9)	-0.3 (-100,128.6)	0.2 (-48.6,55)	0.4 (-34.4,38.3)
Relative Error (%)	CBH [5yr]	16	-14.7 (-100,384.1)	-1.5 (-100,205.6)	-0.4 (-100,138.3)	0 (-51,58.3)	0.1 (-35.9,39)
Relative Error (%)	CBH [5yr]	22	-23.9 (-100,374.5)	-3.6 (-100,244.9)	-1.2 (-100,169.9)	0.2 (-58.7,71.5)	0.2 (-42,49.2)
Relative Error (%)	MW CBH [5yr,N]	0	-3.1 (-100,453)	0.3 (-100,214.5)	1.6 (-100,160.6)	1.7 (-62,70.4)	1.8 (-41.9,49.1)
Relative Error (%)	MW CBH [5yr,N]	2	-6.2 (-100,386.8)	-1.5 (-100,186)	-0.8 (-100,134.5)	-0.5 (-54.6,58.1)	-0.4 (-38.6,40.2)
Relative Error (%)	MW CBH [5yr,N]	4	-6.1 (-100,377.7)	-0.4 (-100,184.1)	0 (-100,134.5)	0.4 (-50.2,59.6)	0.5 (-34.9,42.8)
Relative Error (%)	MW CBH [5yr,N]	6	-8 (-100,366.6)	-2.2 (-100,173.9)	-1.5 (-100,124.1)	-1.3 (-49.8,51.3)	-1.3 (-36.2,35.5)
Relative Error (%)	MW CBH [5yr,N]	8	-8.3 (-100,362.8)	-1.5 (-100,174.7)	-0.5 (-100,123.6)	-0.3 (-48.1,52.3)	-0.3 (-34.4,35.6)
Relative Error (%)	MW CBH [5yr,N]	10	-9.4 (-100,376.1)	-1.7 (-100,176.9)	-0.9 (-100,122.6)	-0.4 (-48.2,52.4)	-0.4 (-34.6,35.9)
Relative Error (%)	MW CBH [5yr,N]	12	-10.2 (-100,382.1)	-1 (-100,186.2)	-0.5 (-100,128.1)	0 (-48.6,54.7)	0.1 (-34.6,37.7)
Relative Error (%)	MW CBH [5yr,N]	14	-13.1 (-100,374.2)	-2.2 (-100,190.5)	-1.3 (-100,130.5)	-0.9 (-49.3,56)	-0.8 (-35.2,38.9)
Relative Error (%)	MW CBH [5yr,N]	16	-14.5 (-100,378.7)	-1.6 (-100,200.9)	-0.6 (-100,135.2)	-0.3 (-50.3,57.2)	-0.2 (-35.8,38.6)
Relative Error (%)	MW CBH [5yr,N]	18	-17.5 (-100,379.9)	-2.5 (-100,211.4)	-1.2 (-100,144.6)	-0.3 (-51.8,61.7)	-0.2 (-37.1,42)
Relative Error (%)	MW CBH [5yr,N]	20	-20.9 (-100,373.8)	-4.2 (-100,221.7)	-2.4 (-100,151.6)	-1.3 (-56.1,62.6)	-1.3 (-41,41.8)
Relative Error (%)	MW CBH [5yr,N]	22	-25.9 (-100,362.7)	-4.5 (-100,246.9)	-1.9 (-100,172.5)	-0.3 (-60.5,71.8)	-0.2 (-43.6,49.3)
Relative Error (%)	MW CBH [5yr,N]	24	-30.1 (-100,353.3)	-7.5 (-100,258.2)	-3.6 (-100,187.1)	-1.2 (-67.1,80.4)	-1.1 (-49.5,54.3)
Relative Error (%)	MW CBH [10yr,N]	0	4 (-100,395.2)	7.2 (-100,185.2)	7.8 (-100,141.7)	8.1 (-44.5,67.3)	8.2 (-30.1,51.7)
Relative Error (%)	MW CBH [10yr,N]	2	0.5 (-100,341.5)	4.3 (-100,163.4)	4.9 (-100,119.8)	5.1 (-40.7,57.6)	5.1 (-28.5,44)
Relative Error (%)	MW CBH [10yr,N]	4	-4.2 (-100,295.8)	-0.5 (-100,142.7)	0.2 (-82.9,103.5)	0.3 (-36.7,49.5)	0.3 (-26,37.5)
Relative Error (%)	MW CBH [10yr,N]	6	-7 (-100,275.9)	-3.4 (-100,128.2)	-2.8 (-79.3,90.3)	-2.7 (-38.6,40.5)	-2.7 (-28.7,29.2)
Relative Error (%)	MW CBH [10yr,N]	8	-5.9 (-100,278.4)	-1.8 (-100,127)	-1.5 (-77.8,89.2)	-1.2 (-37.6,39.5)	-1.2 (-28.3,28.6)
Relative Error (%)	MW CBH [10yr,N]	10	-5.4 (-100,286.2)	-0.8 (-100,129.7)	-0.3 (-76.8,91)	-0.2 (-37,40.9)	-0.2 (-27.7,30.1)
Relative Error (%)	MW CBH [10yr,N]	12	-5.5 (-100,298.8)	-0.3 (-100,137.8)	0.2 (-76.1,96.1)	0.3 (-36.3,44.2)	0.4 (-26.4,32.5)
Relative Error (%)	MW CBH [10yr,N]	14	-7.2 (-100,300.9)	-1.6 (-100,142.4)	-1 (-77.4,99.8)	-0.7 (-38.1,47.4)	-0.7 (-28.3,35.4)
Relative Error (%)	MW CBH [10yr,N]	16	-7.4 (-100,307.7)	-1.6 (-100,143)	-0.9 (-79.3,99.1)	-0.5 (-39.4,44.1)	-0.4 (-29.1,31.6)
Relative Error (%)	MW CBH [10yr,N]	18	-9 (-100,308.9)	-1.8 (-100,154)	-0.8 (-82.2,106.8)	-0.5 (-41.1,48.4)	-0.4 (-30.5,35.9)
Relative Error (%)	MW CBH [10yr,N]	20	-12.2 (-100,300.4)	-3.8 (-100,159.7)	-2.9 (-88.2,109.3)	-2.3 (-44.3,47.2)	-2.2 (-33.2,33.3)
Relative Error (%)	MW CBH [10yr,N]	22	-13.8 (-100,305.8)	-4 (-100,176.8)	-3 (-100,121.3)	-1.9 (-48,52.1)	-1.9 (-36.1,37.1)
Relative Error (%)	MW CBH [10yr,N]	24	-16.9 (-100,302.4)	-4.7 (-100,190.7)	-3.3 (-100,132.8)	-2 (-53.2,59.2)	-1.9 (-40.1,43)
Relative Error (%)	MW CBH [5yr,T]	0	-6.1 (-100,478.5)	-1.7 (-100,232.7)	-0.4 (-100,171.3)	-0.2 (-69.1,76.4)	-0.2 (-46.9,51.7)
Relative Error (%)	MW CBH [5yr,T]	2	-7.4 (-100,433.7)	-2.3 (-100,207.4)	-1.1 (-100,153.5)	-1 (-61.1,65.4)	-0.9 (-42.7,45)
Relative Error (%)	MW CBH [5yr,T]	4	-6.9 (-100,420.2)	-0.9 (-100,207.6)	-0.7 (-100,148.1)	-0.2 (-58.5,64.2)	-0.1 (-41.2,43.9)
Relative Error (%)	MW CBH [5yr,T]	6	-8.7 (-100,406.5)	-1.8 (-100,197.7)	-1.1 (-100,142.6)	-0.8 (-55.4,58.9)	-0.8 (-40.4,40.3)
Relative Error (%)	MW CBH [5yr,T]	8	-8.9 (-100,410.1)	-1.9 (-100,197.5)	-0.8 (-100,140.1)	-0.5 (-53.9,58.9)	-0.6 (-39,39.5)
Relative Error (%)	MW CBH [5yr,T]	10	-10.7 (-100,410)	-1.8 (-100,203.8)	-0.8 (-100,142.4)	-0.5 (-54.8,60.5)	-0.4 (-38.7,40)
Relative Error (%)	MW CBH [5yr,T]	12	-11.7 (-100,419.9)	-1.5 (-100,211.5)	-1.1 (-100,146)	-0.4 (-54.4,61.3)	-0.3 (-39.1,41.3)
Relative Error (%)	MW CBH [5yr,T]	14	-13.6 (-100,414.7)	-2 (-100,218.6)	-1.1 (-100,148.8)	-0.6 (-55.3,62.8)	-0.5 (-39.1,42.4)
Relative Error (%)	MW CBH [5yr,T]	16	-16.2 (-100,418.5)	-1.9 (-100,232.1)	-0.7 (-100,156.8)	-0.4 (-56.3,65.9)	-0.2 (-40.1,44.3)
Relative Error (%)	MW CBH [5yr,T]	18	-19 (-100,421.8)	-3.2 (-100,243.7)	-1.8 (-100,165.1)	-0.6 (-58,69.1)	-0.6 (-41.6,46)
Relative Error (%)	MW CBH [5yr,T]	20	-22 (-100,421.3)	-4.3 (-100,255.5)	-2 (-100,177.5)	-0.7 (-61.7,73.6)	-0.6 (-44.6,48.4)
Relative Error (%)	MW CBH [5yr,T]	22	-27.3 (-100,395.6)	-5.1 (-100,279.5)	-2.1 (-100,198.7)	-0.6 (-67.1,80.7)	-0.5 (-48.7,53.8)
Relative Error (%)	MW CBH [5yr,T]	24	-31.9 (-100,388)	-8.1 (-100,297.4)	-4.3 (-100,213.5)	-1.1 (-73.7,90)	-0.9 (-54.4,60)
Relative Error (%)	MW CBH [10yr,T]	0	-0.4 (-100,416.3)	2.1 (-100,196.1)	3 (-100,142.8)	3.2 (-52.2,64.5)	3.3 (-34.9,45.2)
Relative Error (%)	MW CBH [10yr,T]	2	-3.1 (-100,350.9)	0.6 (-100,167.8)	1.3 (-100,123)	1.4 (-46.6,54.3)	1.5 (-32.2,38.9)
Relative Error (%)	MW CBH [10yr,T]	4	-4.9 (-100,322.1)	-0.7 (-100,155.1)	-0.2 (-90.9,112.6)	0 (-41.4,50.7)	0 (-28.9,36.6)
Relative Error (%)	MW CBH [10yr,T]	6	-7 (-100,308.9)	-2.5 (-100,145.3)	-1.9 (-87.8,104.3)	-1.7 (-42,43.6)	-1.7 (-30.7,30.4)
Relative Error (%)	MW CBH [10yr,T]	8	-6.1 (-100,314.7)	-1.4 (-100,145.7)	-0.7 (-85.6,102.4)	-0.5 (-40.9,44.2)	-0.6 (-29.8,30.4)
Relative Error (%)	MW CBH [10yr,T]	10	-6.6 (-100,321)	-1.2 (-100,147.1)	-0.6 (-84.6,103.2)	-0.4 (-41.3,44.4)	-0.4 (-29.9,30.6)
Relative Error (%)	MW CBH [10yr,T]	12	-6.8 (-100,334.7)	-0.7 (-100,155.7)	-0.2 (-84.2,108.3)	0.2 (-40.5,47.1)	0.2 (-29,33.1)
Relative Error (%)	MW CBH [10yr,T]	14	-8.6 (-100,333.5)	-1.7 (-100,160.5)	-1 (-85,111.3)	-0.7 (-41.5,48.8)	-0.6 (-29.8,34.6)
Relative Error (%)	MW CBH [10yr,T]	16	-9.2 (-100,336.7)	-1.5 (-100,167.2)	-0.7 (-87.3,113.5)	-0.3 (-43.2,48.6)	-0.2 (-31,33)
Relative Error (%)	MW CBH [10yr,T]	18	-10.8 (-100,342.6)	-1.9 (-100,176.4)	-0.9 (-89.8,121.6)	-0.3 (-44.3,52.7)	-0.3 (-31.8,36.6)
Relative Error (%)	MW CBH [10yr,T]	20	-14 (-100,337)	-3.6 (-100,184)	-2.4 (-95.3,126.6)	-1.5 (-48.1,53.5)	-1.5 (-35.2,35.7)
Relative Error (%)	MW CBH [10yr,T]	22	-16.5 (-100,335)	-3.3 (-100,207.1)	-2 (-100,142.6)	-0.9 (-52.4,59.7)	-0.8 (-38.2,41)
Relative Error (%)	MW CBH [10yr,T]	24	-20.6 (-100,324.7)	-4.6 (-100,220.5)	-3 (-100,154.8)	-1.4 (-57.6,66.3)	-1.3 (-42.9,46.1)
Relative Error (%)	MW CBH [20yr,T]	0	8.1 (-100,358.4)	10.3 (-100,169.9)	10.9 (-82.7,128.4)	11 (-34.7,66.4)	11 (-23.7,53)
Relative Error (%)	MW CBH [20yr,T]	2	3.3 (-100,311.4)	6.5 (-100,150.1)	7.1 (-76.9,111.4)	7.2 (-33.6,56.5)	7.2 (-23.5,45.1)
Relative Error (%)	MW CBH [20yr,T]	4	-1.5 (-100,274.8)	1.9 (-100,134.4)	2.4 (-70.4,98.7)	2.5 (-31.1,49.3)	2.5 (-21.7,39.6)
Relative Error (%)	MW CBH [20yr,T]	6	-5.8 (-100,242.6)	-2.7 (-93.6,113.2)	-2.2 (-68.1,81)	-2.1 (-33.9,37.5)	-2.1 (-25.7,28.5)
Relative Error (%)	MW CBH [20yr,T]	8	-5.6 (-100,236.1)	-2.4 (-88.1,108.8)	-1.9 (-65.7,76.6)	-1.8 (-33,35)	-1.8 (-25.2,26.2)
Relative Error (%)	MW CBH [20yr,T]	10	-5 (-100,240.1)	-1.6 (-86.6,109.3)	-1.2 (-64.9,77.2)	-1.1 (-32.6,36)	-1.1 (-25,27.7)
Relative Error (%)	MW CBH [20yr,T]	12	-3.9 (-100,252.7)	-0.6 (-86.4,116)	-0.3 (-64.4,81.6)	-0.1 (-31.9,38.8)	-0.1 (-24.2,29.4)
Relative Error (%)	MW CBH [20yr,T]	14	-5 (-100,257)	-1.8 (-87.6,118.2)	-1.2 (-65.6,84.5)	-1.1 (-33.3,41.4)	-1 (-25.7,32.2)
Relative Error (%)	MW CBH [20yr,T]	16	-5.1 (-100,260.6)	-2 (-90.5,118.4)	-1.4 (-68.2,83.5)	-1.2 (-34.4,38.2)	-1.1 (-26.1,28)
Relative Error (%)	MW CBH [20yr,T]	18	-5.8 (-100,268.3)	-2.6 (-94.4,126.7)	-1.9 (-70.8,89.1)	-1.6 (-36.4,41.7)	-1.5 (-27.7,31.8)
Relative Error (%)	MW CBH [20yr,T]	20	-7.8 (-100,266.5)	-4.7 (-100,128.6)	-4 (-74.9,88.9)	-3.5 (-39.9,38.5)	-3.4 (-31,27.4)
Relative Error (%)	MW CBH [20yr,T]	22	-8.3 (-100,272.7)	-5 (-100,141.3)	-4.3 (-80,97.1)	-3.7 (-43.2,41.8)	-3.6 (-33.9,30.2)
Relative Error (%)	MW CBH [20yr,T]	24	-9.9 (-100,271.5)	-6.3 (-100,148.7)	-5.7 (-85.1,103.2)	-4.8 (-47.9,46)	-4.7 (-38,33.9)
Absolute Error (deaths per 1,000)	SBH	0	79.6 (3.3,324)	44.5 (1.8,142.5)	32.5 (1.3,101.6)	16.3 (0.6,49.9)	12.8 (0.5,39.7)
Absolute Error (deaths per 1,000)	SBH	2	73.7 (3.2,253.8)	39.9 (1.6,123)	29.5 (1.2,90)	14.9 (0.5,45.1)	11.6 (0.4,35.7)
Absolute Error (deaths per 1,000)	SBH	4	74.4 (3.2,242.5)	39.3 (1.6,119.9)	29 (1.1,87.5)	14.8 (0.6,45.9)	11.7 (0.4,37.7)
Absolute Error (deaths per 1,000)	SBH	6	75.6 (3.2,241.8)	39.2 (1.6,117.8)	29.1 (1.1,87.8)	15.3 (0.5,47.6)	12.3 (0.4,40)
Absolute Error (deaths per 1,000)	SBH	8	76.9 (3.3,242.4)	39.3 (1.5,118.6)	29 (1.1,87.4)	15.2 (0.6,46.9)	12.2 (0.4,38.1)
Absolute Error (deaths per 1,000)	SBH	10	80 (3.4,256.5)	40.8 (1.6,123.8)	30.2 (1.1,92.2)	16 (0.6,50.7)	12.8 (0.4,42.1)
Absolute Error (deaths per 1,000)	SBH	12	84.5 (3.4,273.8)	43.2 (1.7,132.9)	32.3 (1.2,99.8)	17.5 (0.6,55.8)	14.3 (0.5,47)
Absolute Error (deaths per 1,000)	SBH	14	89.9 (3.6,287.7)	46.6 (1.8,143.7)	35 (1.3,107.7)	19.2 (0.7,59.4)	15.9 (0.6,50.6)
Absolute Error (deaths per 1,000)	SBH	16	95.4 (4.1,304.9)	50.1 (1.9,157.2)	37.9 (1.4,119)	20.9 (0.8,68.2)	17.2 (0.6,59.3)
Absolute Error (deaths per 1,000)	SBH	18	101.5 (4.4,321.3)	54.3 (2.1,170.6)	41.3 (1.5,130)	23.5 (0.8,75.1)	19.5 (0.7,64.4)
Absolute Error (deaths per 1,000)	SBH	20	106.8 (4.7,327.7)	57.4 (2.2,177.7)	43 (1.6,132.1)	23.6 (0.8,73.1)	19.5 (0.7,60.8)
Absolute Error (deaths per 1,000)	SBH	22	114.2 (5.3,344.6)	61.8 (2.4,189.8)	45.4 (1.7,137.6)	24.4 (0.9,72.6)	20.2 (0.8,58.9)
Absolute Error (deaths per 1,000)	SBH	24	121.2 (5.6,364.1)	69.9 (2.7,215.8)	52.3 (2,159.4)	29.2 (1.1,87.1)	24.6 (0.9,72.3)
Absolute Error (deaths per 1,000)	CBH [1yr]	0	157.6 (26.7,703.2)	95.4 (6.9,321.7)	69.7 (3.6,218.9)	31.9 (1.3,94.3)	22.2 (0.9,65.5)
Absolute Error (deaths per 1,000)	CBH [1yr]	2	166.2 (29.1,720.1)	99.6 (7.3,334.1)	72.3 (3.8,228.1)	33.1 (1.3,99.1)	23.2 (0.9,69.5)
Absolute Error (deaths per 1,000)	CBH [1yr]	4	176.1 (29.6,741.5)	104.4 (7.1,347.1)	76 (3.9,235)	34.9 (1.4,104.8)	24.5 (0.9,74)
Absolute Error (deaths per 1,000)	CBH [1yr]	6	183.9 (33.5,722.5)	110.8 (7.4,362)	80 (3.9,246)	36.1 (1.4,108.8)	25.1 (1,75.9)
Absolute Error (deaths per 1,000)	CBH [1yr]	8	187.6 (33.7,753.5)	117.9 (8.1,384.4)	85.6 (4.2,259.9)	38.5 (1.5,116.3)	26.9 (1.1,80.5)
Absolute Error (deaths per 1,000)	CBH [1yr]	10	190.1 (36.2,752.7)	125.7 (8.6,410.4)	91 (4.6,278.5)	40.8 (1.6,122.2)	28.4 (1.1,85.4)
Absolute Error (deaths per 1,000)	CBH [1yr]	12	192.1 (38.2,757)	132.9 (9.6,438.4)	96.6 (5,292.8)	43.2 (1.7,129.7)	30.1 (1.1,90.9)
Absolute Error (deaths per 1,000)	CBH [1yr]	14	199 (40.4,770.7)	145.4 (11.7,479.3)	106.3 (5.5,324.6)	47.4 (1.9,142.9)	33 (1.2,100.1)
Absolute Error (deaths per 1,000)	CBH [1yr]	16	198.4 (42.1,765)	155.5 (13.9,518.1)	116.7 (6.4,359.5)	51.7 (2,155.6)	36 (1.4,108.1)
Absolute Error (deaths per 1,000)	CBH [1yr]	18	203.1 (40.5,775.8)	168.6 (17.5,570.4)	129.5 (7.3,399.8)	57.8 (2.3,174.4)	40.5 (1.5,123.4)
Absolute Error (deaths per 1,000)	CBH [1yr]	20	208.5 (45.2,769.4)	183.3 (19.5,623.6)	147.2 (9,457.8)	67.3 (2.6,203.2)	46.6 (1.8,143)
Absolute Error (deaths per 1,000)	CBH [1yr]	22	210.2 (51.4,757.5)	195.7 (30.5,669.3)	164.4 (11.8,522.3)	77.6 (3.1,231.8)	53.8 (2,163.1)
Absolute Error (deaths per 1,000)	CBH [1yr]	24	216.8 (53.9,770.6)	206.6 (33,693.9)	180.3 (15.2,578.9)	89.9 (3.5,272.2)	63.1 (2.3,190.9)
Absolute Error (deaths per 1,000)	CBH [2yr]	0	136.6 (18.9,537.8)	72 (3.8,231.9)	51.9 (2.4,159.6)	23.2 (0.9,69.2)	15.9 (0.6,47.4)
Absolute Error (deaths per 1,000)	CBH [2yr]	2	141.7 (20.2,538.9)	72.9 (3.7,228.3)	52.3 (2.2,160.8)	23.2 (0.9,69.4)	15.8 (0.6,47.5)
Absolute Error (deaths per 1,000)	CBH [2yr]	4	149.3 (20.3,557.4)	76.4 (4,238.7)	54.9 (2.4,167.3)	24.3 (0.9,73.3)	16.6 (0.7,49.7)
Absolute Error (deaths per 1,000)	CBH [2yr]	6	157 (21.4,562.9)	81.4 (4,251)	58.1 (2.4,177.9)	25.6 (1,76.6)	17.3 (0.6,52.4)
Absolute Error (deaths per 1,000)	CBH [2yr]	8	164 (24.6,597.7)	86.6 (4.3,265.2)	61.9 (2.6,186.5)	27.2 (1,82.1)	18.5 (0.7,55.9)
Absolute Error (deaths per 1,000)	CBH [2yr]	10	168.7 (25.4,609)	92.7 (4.7,284.8)	65.8 (2.7,198)	29 (1.1,87.3)	19.6 (0.7,59.1)
Absolute Error (deaths per 1,000)	CBH [2yr]	12	172.5 (24.8,626.7)	98.6 (4.8,305.3)	69.8 (2.9,211.4)	30.7 (1.2,92.7)	20.9 (0.8,63)
Absolute Error (deaths per 1,000)	CBH [2yr]	14	181.7 (29.5,653.9)	108.9 (5.7,337.7)	76.8 (3.2,230)	33.7 (1.3,101.5)	22.8 (0.8,69.6)
Absolute Error (deaths per 1,000)	CBH [2yr]	16	184.7 (35.2,668.3)	118.6 (6.4,369.1)	84.6 (3.5,253.6)	36.8 (1.4,110.7)	25.1 (0.9,76.4)
Absolute Error (deaths per 1,000)	CBH [2yr]	18	190.8 (36,679.9)	131.6 (7.5,413.3)	94.5 (4.2,284)	41.1 (1.5,124.9)	28 (1,85.7)
Absolute Error (deaths per 1,000)	CBH [2yr]	20	199.8 (41.9,697)	148.1 (9.6,465.7)	108.9 (4.7,328.5)	47.9 (1.8,145.8)	32.3 (1.2,100)
Absolute Error (deaths per 1,000)	CBH [2yr]	22	205.3 (45.4,695.7)	164 (12.1,527.4)	125 (5.8,381)	55.2 (2,167.8)	37.4 (1.4,115.3)
Absolute Error (deaths per 1,000)	CBH [2yr]	24	213.8 (48.1,706.3)	182.1 (15.1,580)	146.2 (7.7,458.2)	68.1 (2.6,207.9)	46.8 (1.7,143.3)
Absolute Error (deaths per 1,000)	CBH [5yr]	2	100.7 (7.8,344.6)	48.5 (2.1,147.5)	34.5 (1.3,104.2)	15.5 (0.6,46.4)	10.9 (0.4,32.5)
Absolute Error (deaths per 1,000)	CBH [5yr]	6	116.3 (8.4,377)	55.3 (2.2,169.9)	39.5 (1.5,119.5)	17.6 (0.6,53)	12.3 (0.5,37.3)
Absolute Error (deaths per 1,000)	CBH [5yr]	12	132.7 (10.2,433.1)	65.5 (2.8,200.9)	46.3 (1.8,141.3)	20.8 (0.8,63.5)	14.5 (0.5,44.6)
Absolute Error (deaths per 1,000)	CBH [5yr]	16	152.5 (13.7,482.4)	82.8 (3.3,253.3)	58.2 (2.3,177.8)	25.7 (0.9,78.3)	17.8 (0.6,54.6)
Absolute Error (deaths per 1,000)	CBH [5yr]	22	173.6 (21.1,520.5)	113.7 (4.9,346.4)	81.6 (3.1,250.2)	36.3 (1.4,112.8)	25.3 (0.9,78.1)
Absolute Error (deaths per 1,000)	MW CBH [5yr,N]	0	109.1 (9.3,387.3)	52.4 (2.4,161.7)	37.4 (1.5,113.8)	16.8 (0.6,50.4)	11.6 (0.4,35)
Absolute Error (deaths per 1,000)	MW CBH [5yr,N]	2	101.4 (7.7,343.6)	48.4 (2,147.9)	34.6 (1.4,104)	15.6 (0.6,46.5)	10.9 (0.4,32.7)
Absolute Error (deaths per 1,000)	MW CBH [5yr,N]	4	107 (7.3,355.2)	50.8 (2.1,154.9)	36.3 (1.5,110)	16.3 (0.6,49.1)	11.4 (0.4,34.3)
Absolute Error (deaths per 1,000)	MW CBH [5yr,N]	6	114.2 (8,369.5)	54.3 (2.3,165.4)	38.8 (1.5,117.2)	17.4 (0.7,52.3)	12.3 (0.5,37.3)
Absolute Error (deaths per 1,000)	MW CBH [5yr,N]	8	120.4 (8.4,392.7)	57.6 (2.3,174.2)	41 (1.6,124)	18.4 (0.7,55.3)	12.8 (0.5,38.7)
Absolute Error (deaths per 1,000)	MW CBH [5yr,N]	10	127.4 (9.3,416.7)	61.8 (2.5,186.6)	43.9 (1.7,133.1)	19.7 (0.7,59.5)	13.7 (0.5,41.5)
Absolute Error (deaths per 1,000)	MW CBH [5yr,N]	12	134.1 (10.5,433.9)	66.6 (2.8,203.7)	47.1 (1.8,144.2)	21.1 (0.8,64.5)	14.8 (0.5,45.2)
Absolute Error (deaths per 1,000)	MW CBH [5yr,N]	14	141.5 (11.1,450)	72.5 (2.9,221.8)	51.3 (2,155.1)	23 (0.9,69.3)	16.1 (0.6,48.5)
Absolute Error (deaths per 1,000)	MW CBH [5yr,N]	16	149.7 (13,474.9)	80.3 (3.2,245.7)	56.5 (2.2,172.8)	25.1 (0.9,76.3)	17.4 (0.6,53.6)
Absolute Error (deaths per 1,000)	MW CBH [5yr,N]	18	158.3 (15.3,493.8)	89.6 (3.8,276.9)	63.3 (2.4,194.6)	28.2 (1,86.6)	19.6 (0.7,60.5)
Absolute Error (deaths per 1,000)	MW CBH [5yr,N]	20	167.9 (17.9,507.1)	102.2 (4.3,309.6)	72.7 (2.9,222.2)	32.3 (1.2,100.1)	22.5 (0.8,70)
Absolute Error (deaths per 1,000)	MW CBH [5yr,N]	22	175.3 (22,515.9)	117.5 (5.1,358.5)	84.7 (3.3,258.6)	37.7 (1.4,116.9)	26.3 (0.9,81.5)
Absolute Error (deaths per 1,000)	MW CBH [5yr,N]	24	182.1 (24,512.6)	130.2 (6.2,389.8)	96.7 (3.7,294.3)	43.9 (1.6,135.1)	30.9 (1.2,96.2)
Absolute Error (deaths per 1,000)	MW CBH [10yr,N]	0	91.8 (5.9,320.5)	43.8 (1.7,139.3)	31.9 (1.2,100)	16.4 (0.6,50.8)	13.1 (0.5,41)
Absolute Error (deaths per 1,000)	MW CBH [10yr,N]	2	86.1 (5,285.4)	40.7 (1.6,127.1)	29.4 (1.1,90.3)	14.3 (0.5,44)	10.9 (0.4,33.9)
Absolute Error (deaths per 1,000)	MW CBH [10yr,N]	4	82.5 (4.3,256.4)	38.6 (1.5,118.2)	27.9 (1.1,83.7)	13.4 (0.5,40.9)	10.3 (0.4,31.8)
Absolute Error (deaths per 1,000)	MW CBH [10yr,N]	6	87 (4.5,266.2)	40.6 (1.6,122.4)	29.3 (1.1,88.2)	14.3 (0.5,44.2)	11.1 (0.4,35.3)
Absolute Error (deaths per 1,000)	MW CBH [10yr,N]	8	92.4 (4.8,285.8)	42.9 (1.7,128.8)	30.8 (1.2,92.9)	14.6 (0.6,43.9)	10.9 (0.4,32.9)
Absolute Error (deaths per 1,000)	MW CBH [10yr,N]	10	98.5 (4.9,311.2)	45.9 (1.8,139.4)	32.9 (1.3,99.8)	15.5 (0.6,47.4)	11.5 (0.4,35.8)
Absolute Error (deaths per 1,000)	MW CBH [10yr,N]	12	105.4 (5.4,333.9)	49.7 (1.9,152.6)	35.3 (1.3,107.5)	16.6 (0.6,50.6)	12.4 (0.5,38.1)
Absolute Error (deaths per 1,000)	MW CBH [10yr,N]	14	113.4 (6.3,353.9)	54.1 (2.1,164.9)	38.8 (1.5,117.3)	18.4 (0.7,55.1)	13.7 (0.5,40.8)
Absolute Error (deaths per 1,000)	MW CBH [10yr,N]	16	121.2 (6.8,376.8)	59.5 (2.2,183.1)	42.3 (1.6,130)	19.6 (0.7,59.8)	14.4 (0.5,43.8)
Absolute Error (deaths per 1,000)	MW CBH [10yr,N]	18	130.1 (7.7,397.9)	66.8 (2.6,207.1)	47.4 (1.7,146.1)	22.5 (0.8,68.9)	16.7 (0.6,51.6)
Absolute Error (deaths per 1,000)	MW CBH [10yr,N]	20	139.3 (8.3,412)	76.1 (3,232.7)	54.1 (2,166.7)	25.3 (0.9,78.8)	18.7 (0.7,59.2)
Absolute Error (deaths per 1,000)	MW CBH [10yr,N]	22	147.8 (9.3,425.9)	87.7 (3.5,266.3)	62.5 (2.3,193.5)	28.7 (1,88.5)	20.8 (0.8,64.6)
Absolute Error (deaths per 1,000)	MW CBH [10yr,N]	24	156.5 (10,443)	99.1 (4,300.8)	71.8 (2.7,219.8)	33.8 (1.3,102.3)	25.1 (0.9,76.2)
Absolute Error (deaths per 1,000)	MW CBH [5yr,T]	0	114 (10.7,431.9)	56.6 (2.7,176.1)	40.5 (1.7,123.9)	18.2 (0.7,54)	12.5 (0.5,37.3)
Absolute Error (deaths per 1,000)	MW CBH [5yr,T]	2	109.7 (9.2,398.5)	54.5 (2.4,168)	39.1 (1.6,118.3)	17.5 (0.7,52.2)	12.1 (0.5,36.2)
Absolute Error (deaths per 1,000)	MW CBH [5yr,T]	4	117.1 (9.1,422)	57.5 (2.5,178.9)	41.1 (1.6,125.8)	18.3 (0.7,55.4)	12.6 (0.5,37.7)
Absolute Error (deaths per 1,000)	MW CBH [5yr,T]	6	124.3 (9.9,433)	61.6 (2.6,190.6)	44.1 (1.8,134.4)	19.5 (0.7,59.1)	13.4 (0.5,40.7)
Absolute Error (deaths per 1,000)	MW CBH [5yr,T]	8	131.1 (10.3,462.8)	65.1 (2.8,198)	46.5 (1.8,140.8)	20.6 (0.8,62.3)	14.1 (0.5,42.5)
Absolute Error (deaths per 1,000)	MW CBH [5yr,T]	10	137.5 (11.4,484.3)	69.7 (3,214.3)	49.7 (2,150.7)	22.1 (0.8,66.5)	15.1 (0.6,45.5)
Absolute Error (deaths per 1,000)	MW CBH [5yr,T]	12	143.6 (12.6,505.2)	74.9 (3.2,232.2)	53.1 (2.1,162.5)	23.7 (0.9,71.7)	16.2 (0.6,49.3)
Absolute Error (deaths per 1,000)	MW CBH [5yr,T]	14	152.1 (13.8,530.4)	82.1 (3.5,254.8)	58.1 (2.3,176.3)	25.8 (0.9,77.9)	17.7 (0.7,53.7)
Absolute Error (deaths per 1,000)	MW CBH [5yr,T]	16	159.1 (15.9,554)	90.3 (4.1,280.8)	63.9 (2.5,195)	28.2 (1.1,85.8)	19.4 (0.7,59.2)
Absolute Error (deaths per 1,000)	MW CBH [5yr,T]	18	167.5 (18.3,574)	100.5 (4.4,316.2)	71.4 (2.9,219)	31.5 (1.2,96.6)	21.7 (0.8,66.8)
Absolute Error (deaths per 1,000)	MW CBH [5yr,T]	20	176.8 (18.5,594.8)	114.7 (5.3,359.5)	82.5 (3.2,253)	36.7 (1.4,113)	25.1 (0.9,77.5)
Absolute Error (deaths per 1,000)	MW CBH [5yr,T]	22	184.1 (24.1,597.3)	130.6 (6.3,412.5)	95.5 (3.9,291)	42.5 (1.6,130.9)	29.2 (1.1,90.9)
Absolute Error (deaths per 1,000)	MW CBH [5yr,T]	24	189.8 (26.3,593.1)	143.5 (7.8,452.7)	108.5 (4.6,334.6)	49.3 (1.9,152.4)	34.2 (1.2,106.1)
Absolute Error (deaths per 1,000)	MW CBH [10yr,T]	0	96.6 (6.9,351.9)	46.5 (2,145.6)	33.4 (1.3,102.4)	15.2 (0.6,46.2)	10.8 (0.4,32.7)
Absolute Error (deaths per 1,000)	MW CBH [10yr,T]	2	90.3 (5.5,307)	43.1 (1.8,133.8)	30.9 (1.2,94)	14 (0.5,42.3)	9.9 (0.4,30)
Absolute Error (deaths per 1,000)	MW CBH [10yr,T]	4	90.3 (5,297)	42.9 (1.7,132.2)	30.8 (1.2,93.4)	14 (0.5,42.4)	10 (0.4,30.4)
Absolute Error (deaths per 1,000)	MW CBH [10yr,T]	6	96.5 (5.3,309.1)	46 (1.9,139.6)	33 (1.3,99.7)	15 (0.6,45.4)	10.8 (0.4,33.1)
Absolute Error (deaths per 1,000)	MW CBH [10yr,T]	8	102.3 (5.7,335.3)	48.5 (2,147.8)	34.7 (1.3,105.2)	15.7 (0.6,47.5)	11.1 (0.4,33.7)
Absolute Error (deaths per 1,000)	MW CBH [10yr,T]	10	108.5 (6,357.1)	52 (2.1,158.8)	37.2 (1.5,112.5)	16.9 (0.6,51.1)	11.9 (0.4,36.2)
Absolute Error (deaths per 1,000)	MW CBH [10yr,T]	12	115.4 (6.6,377.1)	56.2 (2.2,173.2)	39.9 (1.5,121.9)	18.1 (0.7,55.1)	12.8 (0.5,39.3)
Absolute Error (deaths per 1,000)	MW CBH [10yr,T]	14	123.7 (7.4,403.2)	61.4 (2.5,188.1)	43.7 (1.6,132.5)	19.8 (0.7,59.5)	14 (0.5,42)
Absolute Error (deaths per 1,000)	MW CBH [10yr,T]	16	131.4 (8,428.5)	67.4 (2.7,209.3)	47.7 (1.8,146.8)	21.4 (0.8,65.4)	15.1 (0.6,46.2)
Absolute Error (deaths per 1,000)	MW CBH [10yr,T]	18	140.9 (9.1,453.2)	75.4 (3.1,233.8)	53.4 (2,165)	24.3 (0.9,74.3)	17.2 (0.6,52.6)
Absolute Error (deaths per 1,000)	MW CBH [10yr,T]	20	150 (10.8,467)	86 (3.5,262.9)	61.4 (2.3,188.8)	27.7 (1,86.2)	19.5 (0.7,60.7)
Absolute Error (deaths per 1,000)	MW CBH [10yr,T]	22	157.7 (11.5,478.2)	99.2 (4.1,306.2)	71.2 (2.8,219.1)	32 (1.2,99)	22.5 (0.8,69.4)
Absolute Error (deaths per 1,000)	MW CBH [10yr,T]	24	165.3 (12.7,481.4)	111.3 (4.6,342.6)	81.3 (3.2,249.2)	37.3 (1.4,114.4)	26.6 (1,81.7)
Absolute Error (deaths per 1,000)	MW CBH [20yr,T]	0	80.6 (4.1,282.3)	38.9 (1.5,125.1)	28.8 (1.1,91.1)	16.2 (0.6,50)	13.8 (0.5,42.2)
Absolute Error (deaths per 1,000)	MW CBH [20yr,T]	2	77.9 (3.9,259.3)	36.9 (1.4,117.2)	26.9 (1,83.5)	13.9 (0.5,42.9)	11.2 (0.4,34.1)
Absolute Error (deaths per 1,000)	MW CBH [20yr,T]	4	76.5 (3.7,241.9)	35.8 (1.4,111)	25.9 (1,78.8)	12.6 (0.4,38.5)	9.7 (0.4,29.7)
Absolute Error (deaths per 1,000)	MW CBH [20yr,T]	6	77.1 (3.5,234.6)	36.2 (1.4,110.1)	26.4 (1,79.8)	13.3 (0.5,41.9)	10.5 (0.4,34.9)
Absolute Error (deaths per 1,000)	MW CBH [20yr,T]	8	78.3 (3.7,240.4)	36.9 (1.5,111.5)	26.8 (1,80.3)	13.4 (0.5,40.9)	10.4 (0.4,32.4)
Absolute Error (deaths per 1,000)	MW CBH [20yr,T]	10	82.6 (3.7,258.9)	39.1 (1.5,118.5)	28.3 (1.1,85.7)	14.1 (0.5,43.5)	10.9 (0.4,34.6)
Absolute Error (deaths per 1,000)	MW CBH [20yr,T]	12	88.4 (3.9,280.4)	41.9 (1.6,127.8)	30.2 (1.1,92.3)	15 (0.6,45.9)	11.6 (0.4,36.8)
Absolute Error (deaths per 1,000)	MW CBH [20yr,T]	14	95.4 (4.5,300.5)	45.7 (1.8,138.2)	33 (1.3,99.4)	16.4 (0.6,49)	12.8 (0.5,38.3)
Absolute Error (deaths per 1,000)	MW CBH [20yr,T]	16	102.8 (4.9,323.6)	50 (1.9,152.2)	35.8 (1.4,109.2)	17.2 (0.6,52.7)	13 (0.5,40.5)
Absolute Error (deaths per 1,000)	MW CBH [20yr,T]	18	111.3 (5.3,346.3)	55.7 (2.1,169.7)	40.2 (1.5,122.9)	20 (0.7,61.7)	15.5 (0.5,48.8)
Absolute Error (deaths per 1,000)	MW CBH [20yr,T]	20	120.3 (6,372.9)	63 (2.4,192.1)	45.5 (1.7,138.7)	22.3 (0.8,70.1)	17.1 (0.6,55.3)
Absolute Error (deaths per 1,000)	MW CBH [20yr,T]	22	129.5 (6.5,397.3)	71.7 (2.8,218.3)	51.7 (1.9,157.2)	25.1 (0.9,77.5)	19 (0.7,59)
Absolute Error (deaths per 1,000)	MW CBH [20yr,T]	24	138.1 (7.1,415.3)	80.3 (3.2,239.8)	58.7 (2.3,176.3)	29.8 (1.1,90.2)	23.4 (0.9,70.8)
Absolute Relative Error (%)	SBH	0	90.7 (3.6,389.8)	50.6 (2,177.6)	37.6 (1.3,125.1)	18.9 (0.6,63.2)	14.5 (0.5,49)
Absolute Relative Error (%)	SBH	2	80.4 (3.1,311.4)	45.1 (1.6,145.7)	34.2 (1.1,107.1)	17.5 (0.5,64.8)	13.4 (0.4,48.7)
Absolute Relative Error (%)	SBH	4	75.2 (2.8,284.4)	41.8 (1.4,137.3)	31.4 (1,103.3)	15.9 (0.5,60.5)	12.3 (0.4,46.4)
Absolute Relative Error (%)	SBH	6	70.4 (2.6,258)	38.3 (1.3,122.8)	28.8 (1,95.8)	14.7 (0.5,52.5)	11.5 (0.4,41)
Absolute Relative Error (%)	SBH	8	68.4 (2.6,243.2)	36.5 (1.3,111.6)	27.3 (0.9,93.3)	14.1 (0.5,48.6)	11.1 (0.4,38.2)
Absolute Relative Error (%)	SBH	10	68.5 (2.7,241.6)	36.3 (1.3,111.4)	27.1 (0.9,91.3)	14.2 (0.5,49.4)	11.3 (0.4,39.9)
Absolute Relative Error (%)	SBH	12	70.5 (2.6,249.7)	37.2 (1.3,118.9)	27.9 (1,95)	15 (0.5,53.2)	12.2 (0.4,43.4)
Absolute Relative Error (%)	SBH	14	71.4 (2.6,253.4)	38.2 (1.4,124.7)	28.9 (1,96.5)	15.9 (0.5,56)	13.2 (0.4,47.3)
Absolute Relative Error (%)	SBH	16	73.2 (2.8,257.4)	39.2 (1.4,128.2)	29.7 (1,98.9)	16.4 (0.5,57)	13.4 (0.4,47.9)
Absolute Relative Error (%)	SBH	18	74.6 (2.9,260)	40.6 (1.5,135.9)	31.1 (1.1,104)	17.5 (0.6,61.1)	14.3 (0.5,50.7)
Absolute Relative Error (%)	SBH	20	73.9 (2.9,251.3)	40.3 (1.4,129.8)	30.4 (1.1,97.9)	16.5 (0.6,54.4)	13.4 (0.5,42.7)
Absolute Relative Error (%)	SBH	22	75.8 (3,254.3)	41.5 (1.5,133.5)	30.7 (1.1,98.4)	16.8 (0.6,57)	13.9 (0.5,46)
Absolute Relative Error (%)	SBH	24	77 (3.1,256.9)	44.5 (1.6,143.3)	33.4 (1.2,105.2)	18.9 (0.7,62.9)	15.9 (0.6,52.2)
Absolute Relative Error (%)	CBH [1yr]	0	143.3 (64,613.6)	108.8 (5.5,392.8)	85.4 (3.3,291.3)	42 (1.3,133.5)	29.5 (0.9,100)
Absolute Relative Error (%)	CBH [1yr]	2	144.1 (55.2,608.7)	108 (5.5,391.8)	83.7 (3.2,287.2)	40.4 (1.3,129.6)	28.6 (0.9,100)
Absolute Relative Error (%)	CBH [1yr]	4	140.4 (44.2,561.9)	105.2 (4.9,381.5)	81 (3.1,273.5)	39.2 (1.2,124.7)	27.5 (0.8,100)
Absolute Relative Error (%)	CBH [1yr]	6	137.4 (41.9,535.3)	103.3 (4.9,373.5)	78.5 (2.9,265.3)	36.7 (1.2,115.9)	25.7 (0.8,100)
Absolute Relative Error (%)	CBH [1yr]	8	138.5 (44.8,541.4)	105 (5.2,376.4)	79.9 (3,270.2)	37.2 (1.2,117)	26.1 (0.8,100)
Absolute Relative Error (%)	CBH [1yr]	10	137.7 (56.2,542)	107.4 (5.6,385.9)	81.6 (3.2,273.4)	37.8 (1.2,117.2)	26.3 (0.9,97.4)
Absolute Relative Error (%)	CBH [1yr]	12	137.2 (55.6,546.9)	109.6 (5.9,392.3)	82.9 (3.4,272.8)	38 (1.3,114)	26.6 (0.9,94.9)
Absolute Relative Error (%)	CBH [1yr]	14	137.7 (64.5,532.8)	112.7 (6.9,405.5)	86 (3.6,286.6)	39.5 (1.4,119.6)	27.5 (0.9,96.5)
Absolute Relative Error (%)	CBH [1yr]	16	135.8 (67.5,535.3)	116.2 (7.8,418.3)	90.6 (4.1,301)	41.3 (1.4,124.5)	28.9 (1,98.3)
Absolute Relative Error (%)	CBH [1yr]	18	135.5 (80.6,551.2)	120 (9.5,435.6)	95.2 (4.4,318)	43.8 (1.6,130.9)	30.6 (1.1,100)
Absolute Relative Error (%)	CBH [1yr]	20	135.1 (88.7,543.5)	123 (11.5,447.7)	100.9 (5.1,333.6)	47.2 (1.7,141.7)	32.8 (1.2,100)
Absolute Relative Error (%)	CBH [1yr]	22	129 (98.9,473.7)	125.3 (15,451.6)	107.4 (6.3,364.1)	51.9 (2,153.2)	35.9 (1.3,102.2)
Absolute Relative Error (%)	CBH [1yr]	24	128.3 (100,468.2)	126.7 (17.7,457.7)	112.2 (7.5,380.6)	57.3 (2.2,172.4)	40.3 (1.5,116.2)
Absolute Relative Error (%)	CBH [2yr]	0	137.7 (22,558.1)	88.9 (3.4,305.8)	67 (2.3,223.2)	31.5 (0.9,100)	21.7 (0.7,94.5)
Absolute Relative Error (%)	CBH [2yr]	2	134.7 (17,543.5)	83.9 (3.1,283.5)	62.4 (2.1,203.8)	28.6 (0.9,100)	19.5 (0.6,78.4)
Absolute Relative Error (%)	CBH [2yr]	4	130.7 (14.7,512)	82.2 (3.1,285.3)	60.9 (2,199.8)	27.9 (0.8,100)	19.1 (0.6,76.3)
Absolute Relative Error (%)	CBH [2yr]	6	127.8 (13.5,485.7)	79 (2.9,268.9)	58.2 (1.9,191.7)	25.9 (0.8,100)	17.7 (0.5,68.1)
Absolute Relative Error (%)	CBH [2yr]	8	130.1 (15.9,493.6)	80.7 (3.1,271.1)	59 (2,193.9)	26.3 (0.8,100)	18 (0.6,66.8)
Absolute Relative Error (%)	CBH [2yr]	10	129.3 (17.2,482.6)	82.4 (3.4,277.1)	60.1 (2.1,192.4)	27 (0.9,100)	18.2 (0.6,65.6)
Absolute Relative Error (%)	CBH [2yr]	12	130.2 (18.6,488.7)	85 (3.4,284.6)	61.1 (2.2,195.2)	27.3 (0.9,97.1)	18.7 (0.6,66)
Absolute Relative Error (%)	CBH [2yr]	14	130.3 (20,479.8)	87.7 (3.7,295.3)	63.3 (2.3,202.5)	28.2 (1,100)	19.2 (0.6,66.5)
Absolute Relative Error (%)	CBH [2yr]	16	130 (25.6,485.3)	92.1 (4.1,310.3)	66.9 (2.5,213.5)	29.3 (1,98.1)	20 (0.7,66.3)
Absolute Relative Error (%)	CBH [2yr]	18	130.1 (29.5,491.7)	97 (4.6,328)	71.1 (2.8,225.8)	31.3 (1.1,100)	21.4 (0.7,70.1)
Absolute Relative Error (%)	CBH [2yr]	20	130.2 (32.4,497)	101.4 (5.5,338.3)	75.7 (2.9,237.4)	33.6 (1.2,100)	22.7 (0.8,72.1)
Absolute Relative Error (%)	CBH [2yr]	22	127.9 (38.4,451.2)	107.7 (6.5,365.6)	83.5 (3.6,266.9)	37.2 (1.3,108.1)	25.2 (0.9,79.1)
Absolute Relative Error (%)	CBH [2yr]	24	124.5 (46,439.9)	111.1 (7.4,379.6)	90.7 (4.4,295.2)	42.9 (1.6,127.5)	29.5 (1,92)
Absolute Relative Error (%)	CBH [5yr]	2	109.8 (6,397.5)	58.7 (2,190.8)	42.8 (1.3,138.6)	19.4 (0.6,77.1)	13.5 (0.4,53.2)
Absolute Relative Error (%)	CBH [5yr]	6	104 (5.4,371.9)	53.9 (1.8,174)	39.1 (1.3,123.8)	17.4 (0.5,63.9)	12.2 (0.4,45.3)
Absolute Relative Error (%)	CBH [5yr]	12	108.7 (6.2,381.7)	57.9 (2.2,187.9)	41.1 (1.4,128.6)	18.5 (0.6,64.7)	12.9 (0.4,45.3)
Absolute Relative Error (%)	CBH [5yr]	16	112.2 (7.9,384.1)	64.1 (2.3,205.6)	45.2 (1.6,138.3)	20 (0.7,65.8)	13.8 (0.5,45.1)
Absolute Relative Error (%)	CBH [5yr]	22	113.7 (10.8,374.5)	76.4 (3.1,244.9)	55.1 (2.1,169.9)	24.6 (0.9,77.5)	17.1 (0.6,54.5)
Absolute Relative Error (%)	MW CBH [5yr,N]	0	120 (7.1,453)	65.3 (2.3,214.5)	47.9 (1.5,160.6)	21.8 (0.7,90.8)	15.2 (0.5,60.4)
Absolute Relative Error (%)	MW CBH [5yr,N]	2	107.9 (5.7,386.8)	57.3 (1.9,186)	41.7 (1.3,134.5)	18.9 (0.6,74.3)	13.2 (0.4,51.7)
Absolute Relative Error (%)	MW CBH [5yr,N]	4	105 (5,377.7)	55.7 (1.8,184.1)	40.4 (1.3,134.5)	18.3 (0.6,72)	12.8 (0.4,51)
Absolute Relative Error (%)	MW CBH [5yr,N]	6	103.2 (5.2,366.6)	53.7 (1.9,173.9)	39 (1.3,124.1)	17.4 (0.6,63.8)	12.2 (0.4,45.9)
Absolute Relative Error (%)	MW CBH [5yr,N]	8	104.6 (5.4,362.8)	54.3 (1.8,174.7)	39.2 (1.3,123.6)	17.4 (0.6,62.6)	12.2 (0.4,44.1)
Absolute Relative Error (%)	MW CBH [5yr,N]	10	106.5 (5.9,376.1)	55.7 (2,176.9)	39.9 (1.3,122.6)	17.9 (0.6,62.3)	12.5 (0.4,44)
Absolute Relative Error (%)	MW CBH [5yr,N]	12	108.4 (6.5,382.1)	57.8 (2.1,186.2)	41.1 (1.4,128.1)	18.5 (0.6,63.9)	12.9 (0.4,44.9)
Absolute Relative Error (%)	MW CBH [5yr,N]	14	108.6 (6.4,374.2)	59.5 (2.1,190.5)	42.4 (1.5,130.5)	19.1 (0.7,64.5)	13.4 (0.4,45.8)
Absolute Relative Error (%)	MW CBH [5yr,N]	16	111 (7.4,378.7)	62.7 (2.3,200.9)	44.3 (1.6,135.2)	19.8 (0.7,64.9)	13.7 (0.5,45.1)
Absolute Relative Error (%)	MW CBH [5yr,N]	18	112.3 (8.2,379.9)	66.5 (2.6,211.4)	47.1 (1.7,144.6)	21.1 (0.7,68.1)	14.6 (0.5,47.6)
Absolute Relative Error (%)	MW CBH [5yr,N]	20	112.7 (9.3,373.8)	70.5 (2.8,221.7)	50.6 (1.9,151.6)	22.5 (0.8,70.6)	15.6 (0.6,49.2)
Absolute Relative Error (%)	MW CBH [5yr,N]	22	112.5 (11.3,362.7)	77.5 (3.2,246.9)	56.1 (2.1,172.5)	25.1 (0.9,78.4)	17.5 (0.6,55.4)
Absolute Relative Error (%)	MW CBH [5yr,N]	24	111.3 (11.2,353.3)	81.9 (3.7,258.2)	61 (2.3,187.1)	27.8 (1,86.5)	19.6 (0.7,61.5)
Absolute Relative Error (%)	MW CBH [10yr,N]	0	107.5 (4.9,395.2)	55.1 (1.8,185.2)	40.5 (1.3,141.7)	20.1 (0.7,75.1)	15.6 (0.5,55.2)
Absolute Relative Error (%)	MW CBH [10yr,N]	2	95.3 (4.1,341.5)	48.6 (1.5,163.4)	35.4 (1.1,119.8)	17 (0.5,64.9)	12.9 (0.4,48.2)
Absolute Relative Error (%)	MW CBH [10yr,N]	4	85.1 (3.3,295.8)	42.5 (1.4,142.7)	30.8 (1,103.5)	14.6 (0.5,56.2)	11 (0.4,42)
Absolute Relative Error (%)	MW CBH [10yr,N]	6	82.2 (3.3,275.9)	40.4 (1.3,128.2)	29.2 (0.9,100)	13.9 (0.5,50)	10.4 (0.4,37.2)
Absolute Relative Error (%)	MW CBH [10yr,N]	8	83.6 (3.4,278.4)	40.7 (1.4,127)	29.2 (1,100)	13.7 (0.5,48.6)	10.2 (0.3,35.9)
Absolute Relative Error (%)	MW CBH [10yr,N]	10	85.5 (3.5,286.2)	41.6 (1.4,129.7)	29.9 (1,100)	14 (0.5,47.8)	10.3 (0.3,35.3)
Absolute Relative Error (%)	MW CBH [10yr,N]	12	88.3 (3.8,298.8)	43.4 (1.5,137.8)	30.9 (1.1,100)	14.5 (0.5,49.6)	10.7 (0.4,36.6)
Absolute Relative Error (%)	MW CBH [10yr,N]	14	90.1 (4,300.9)	44.8 (1.6,142.4)	32.2 (1.1,100)	15.3 (0.5,52.2)	11.5 (0.4,39.3)
Absolute Relative Error (%)	MW CBH [10yr,N]	16	92.4 (4.3,307.7)	46.5 (1.6,143)	33.1 (1.2,100)	15.4 (0.5,50.6)	11.2 (0.4,36.7)
Absolute Relative Error (%)	MW CBH [10yr,N]	18	94.6 (4.6,308.9)	49.6 (1.9,154)	35.3 (1.2,106.8)	16.7 (0.6,54)	12.4 (0.4,40)
Absolute Relative Error (%)	MW CBH [10yr,N]	20	95.4 (4.8,300.4)	52.8 (2,159.7)	37.7 (1.4,109.3)	17.5 (0.6,54.1)	12.8 (0.5,39.5)
Absolute Relative Error (%)	MW CBH [10yr,N]	22	96.9 (5.1,305.8)	57.8 (2.2,176.8)	41.4 (1.5,121.3)	19.1 (0.7,59.5)	13.9 (0.5,43.6)
Absolute Relative Error (%)	MW CBH [10yr,N]	24	97.2 (5.3,302.4)	62.2 (2.4,190.7)	45.2 (1.7,132.8)	21.5 (0.8,66.5)	16 (0.6,49.9)
Absolute Relative Error (%)	MW CBH [5yr,T]	0	122.7 (8.4,478.5)	69.7 (2.6,232.7)	51.5 (1.6,171.3)	23.8 (0.7,98.6)	16.4 (0.5,65.7)
Absolute Relative Error (%)	MW CBH [5yr,T]	2	114.2 (7,433.7)	63.6 (2.2,207.4)	46.8 (1.5,153.5)	21.3 (0.7,84.1)	14.7 (0.5,57.9)
Absolute Relative Error (%)	MW CBH [5yr,T]	4	111.6 (6.4,420.2)	62.1 (2.1,207.6)	45.1 (1.5,148.1)	20.5 (0.6,79.4)	14.2 (0.4,55.2)
Absolute Relative Error (%)	MW CBH [5yr,T]	6	109.9 (6.6,406.5)	60.2 (2.1,197.7)	44 (1.5,142.6)	19.6 (0.6,72.3)	13.6 (0.4,51.4)
Absolute Relative Error (%)	MW CBH [5yr,T]	8	111.5 (6.9,410.1)	60.8 (2.2,197.5)	44.1 (1.5,140.1)	19.7 (0.6,70.7)	13.6 (0.4,49.6)
Absolute Relative Error (%)	MW CBH [5yr,T]	10	112.6 (7.5,410)	62.4 (2.3,203.8)	45.2 (1.6,142.4)	20.3 (0.7,71.6)	13.9 (0.5,49.3)
Absolute Relative Error (%)	MW CBH [5yr,T]	12	114.1 (8,419.9)	64.4 (2.4,211.5)	46.2 (1.6,146)	20.7 (0.7,71)	14.3 (0.5,50.3)
Absolute Relative Error (%)	MW CBH [5yr,T]	14	114.9 (8.4,414.7)	66.6 (2.5,218.6)	47.8 (1.7,148.8)	21.4 (0.7,71.9)	14.7 (0.5,50.3)
Absolute Relative Error (%)	MW CBH [5yr,T]	16	116.3 (9.6,418.5)	70.1 (2.9,232.1)	50.1 (1.8,156.8)	22.3 (0.8,73.3)	15.3 (0.5,51.2)
Absolute Relative Error (%)	MW CBH [5yr,T]	18	117.1 (10.6,421.8)	73.9 (3,243.7)	53.1 (2,165.1)	23.6 (0.8,76)	16.3 (0.6,52.9)
Absolute Relative Error (%)	MW CBH [5yr,T]	20	117.6 (11.4,421.3)	78.6 (3.4,255.5)	57.2 (2.2,177.5)	25.5 (0.9,80.3)	17.5 (0.6,55.4)
Absolute Relative Error (%)	MW CBH [5yr,T]	22	116.7 (12.9,395.6)	85.3 (3.8,279.5)	63 (2.5,198.7)	28.2 (1,86.5)	19.4 (0.7,60.5)
Absolute Relative Error (%)	MW CBH [5yr,T]	24	114.9 (13.6,388)	89.7 (4.6,297.4)	68.2 (2.8,213.5)	31.3 (1.2,95.7)	21.7 (0.8,67.6)
Absolute Relative Error (%)	MW CBH [10yr,T]	0	111.4 (5.7,416.3)	58.1 (1.9,196.1)	42.6 (1.4,142.8)	19.6 (0.6,78)	13.8 (0.4,53.4)
Absolute Relative Error (%)	MW CBH [10yr,T]	2	98.3 (4.6,350.9)	51.1 (1.7,167.8)	37.2 (1.2,123)	17 (0.5,66.2)	11.9 (0.4,47)
Absolute Relative Error (%)	MW CBH [10yr,T]	4	91.1 (4,322.1)	46.9 (1.5,155.1)	33.9 (1.1,112.6)	15.5 (0.5,59.9)	11.1 (0.3,42.9)
Absolute Relative Error (%)	MW CBH [10yr,T]	6	89.2 (4,308.9)	45.3 (1.5,145.3)	32.9 (1.1,104.3)	14.9 (0.5,54.2)	10.6 (0.4,39.2)
Absolute Relative Error (%)	MW CBH [10yr,T]	8	90.9 (4.1,314.7)	45.6 (1.6,145.7)	33 (1.1,102.4)	14.9 (0.5,53.5)	10.5 (0.3,37.9)
Absolute Relative Error (%)	MW CBH [10yr,T]	10	92.5 (4.2,321)	46.8 (1.7,147.1)	33.7 (1.2,103.2)	15.3 (0.5,52.7)	10.8 (0.4,37.5)
Absolute Relative Error (%)	MW CBH [10yr,T]	12	95 (4.5,334.7)	48.6 (1.7,155.7)	34.7 (1.2,108.3)	15.7 (0.5,53.9)	11.1 (0.4,38.2)
Absolute Relative Error (%)	MW CBH [10yr,T]	14	96.4 (4.9,333.5)	50.2 (1.8,160.5)	35.9 (1.2,111.3)	16.4 (0.5,55.2)	11.6 (0.4,39.7)
Absolute Relative Error (%)	MW CBH [10yr,T]	16	98.4 (5.1,336.7)	52.5 (2,167.2)	37.3 (1.3,113.5)	16.8 (0.6,55.2)	11.8 (0.4,38.9)
Absolute Relative Error (%)	MW CBH [10yr,T]	18	100.9 (5.7,342.6)	55.7 (2.2,176.4)	39.7 (1.4,121.6)	18.1 (0.7,58.1)	12.7 (0.5,41.1)
Absolute Relative Error (%)	MW CBH [10yr,T]	20	101.5 (6.3,337)	59.2 (2.3,184)	42.5 (1.6,126.6)	19.2 (0.7,60.1)	13.5 (0.5,42.2)
Absolute Relative Error (%)	MW CBH [10yr,T]	22	102.1 (6.6,335)	65.1 (2.6,207.1)	47 (1.8,142.6)	21.3 (0.8,66.5)	14.9 (0.5,47.1)
Absolute Relative Error (%)	MW CBH [10yr,T]	24	101.5 (6.7,324.7)	69.6 (2.7,220.5)	51.1 (2,154.8)	23.6 (0.9,73)	16.8 (0.6,52.6)
Absolute Relative Error (%)	MW CBH [20yr,T]	0	96.1 (3.8,358.4)	48.6 (1.5,169.9)	36.1 (1.1,128.4)	19.5 (0.7,69.4)	16.1 (0.6,53.8)
Absolute Relative Error (%)	MW CBH [20yr,T]	2	86.6 (3.4,311.4)	43.7 (1.4,150.1)	32 (1,111.4)	16.3 (0.5,59.8)	13 (0.4,46.4)
Absolute Relative Error (%)	MW CBH [20yr,T]	4	78.9 (3,274.8)	39 (1.2,134.4)	28.5 (0.9,100)	13.8 (0.4,53.3)	10.6 (0.3,41.6)
Absolute Relative Error (%)	MW CBH [20yr,T]	6	73 (2.8,242.6)	35.6 (1.2,113.2)	26 (0.9,92.8)	12.6 (0.4,45.2)	9.8 (0.3,34.5)
Absolute Relative Error (%)	MW CBH [20yr,T]	8	71.3 (2.9,236.1)	34.8 (1.2,108.8)	25.2 (0.9,88.2)	12.3 (0.4,42.5)	9.4 (0.3,32.3)
Absolute Relative Error (%)	MW CBH [20yr,T]	10	72.3 (2.8,240.1)	35.3 (1.2,109.3)	25.6 (0.9,86.7)	12.4 (0.4,41.6)	9.5 (0.3,31.6)
Absolute Relative Error (%)	MW CBH [20yr,T]	12	74.7 (2.9,252.7)	36.5 (1.3,116)	26.4 (0.9,88.9)	12.8 (0.5,43.1)	9.8 (0.3,32.7)
Absolute Relative Error (%)	MW CBH [20yr,T]	14	76.5 (3.1,257)	37.7 (1.3,118.2)	27.4 (1,90.7)	13.5 (0.5,45.6)	10.5 (0.4,35.5)
Absolute Relative Error (%)	MW CBH [20yr,T]	16	78.8 (3.3,260.6)	39.1 (1.4,118.4)	28.1 (1,90)	13.4 (0.5,43.8)	10.1 (0.4,32.8)
Absolute Relative Error (%)	MW CBH [20yr,T]	18	81.3 (3.6,268.3)	41.5 (1.5,126.7)	30 (1.1,95.1)	14.7 (0.5,47.1)	11.2 (0.4,35.7)
Absolute Relative Error (%)	MW CBH [20yr,T]	20	82.6 (3.8,266.5)	43.7 (1.6,128.6)	31.6 (1.2,96.5)	15.2 (0.6,46.7)	11.5 (0.4,34.9)
Absolute Relative Error (%)	MW CBH [20yr,T]	22	84.8 (3.9,272.7)	47.4 (1.8,141.3)	34.3 (1.2,100)	16.6 (0.6,51)	12.5 (0.5,38.6)
Absolute Relative Error (%)	MW CBH [20yr,T]	24	85.6 (4.1,271.5)	50.5 (2,148.7)	37 (1.4,103.2)	18.6 (0.7,55.8)	14.6 (0.6,43.2)

## Sheet: Supplemental Table 4
Error Metric	Birth History Method	Number Surveys	Mean (2.5th percentile, 97.5th percentile), by Sample Size
			10	50	100	500	1000
Error (deaths per 1,000)	SBH	1	-2.7 (-192.3,285.4)	-3 (-115.1,137.2)	-1.6 (-88.4,100.3)	-0.9 (-51.6,51.4)	-0.8 (-43.7,41.9)
Error (deaths per 1,000)	CBH [1yr]	1	-35.8 (-272.1,747.9)	-10.8 (-248.4,470.9)	-5.4 (-225.7,345.5)	-1 (-124.3,146.2)	-0.5 (-89.3,99.8)
Error (deaths per 1,000)	CBH [1yr]	2	-28.9 (-257.5,706.2)	-9.4 (-272.9,420)	-4.9 (-247.4,317.2)	-1.4 (-130.5,138.4)	-1 (-94,96.8)
Error (deaths per 1,000)	CBH [1yr]	3	-23.1 (-305.1,632.8)	-7.6 (-263.3,363.9)	-4.2 (-242.9,276.9)	-0.7 (-118.4,126.8)	-0.3 (-84.9,88.7)
Error (deaths per 1,000)	CBH [1yr]	4	-24.4 (-313.6,587.7)	-9.1 (-285.1,327.1)	-5.8 (-204.7,243.3)	-1.6 (-109.1,109.8)	-1.1 (-76.7,77.3)
Error (deaths per 1,000)	CBH [1yr]	5	-13.2 (-221.9,545.2)	-5.3 (-218.1,300.5)	-2.6 (-202.6,226.5)	-0.5 (-91.7,100.1)	-0.4 (-63.7,68.1)
Error (deaths per 1,000)	CBH [2yr]	1	-24.9 (-261.5,610.9)	-6.4 (-229.8,352)	-2.9 (-193.6,252.4)	-0.6 (-95.6,106)	-0.3 (-67.1,70.8)
Error (deaths per 1,000)	CBH [2yr]	2	-18.7 (-267.1,569.3)	-5.6 (-249.8,313.7)	-2.7 (-204.5,233.2)	-1 (-99.9,101.6)	-0.7 (-69.7,68.9)
Error (deaths per 1,000)	CBH [2yr]	3	-15.5 (-274.8,491.9)	-4 (-239.9,275.3)	-2.1 (-192.3,204.7)	-0.2 (-89.3,94.4)	0 (-63.5,64)
Error (deaths per 1,000)	CBH [2yr]	4	-15.5 (-313,462.5)	-5.1 (-199,241.1)	-3.7 (-186.5,177.3)	-1.3 (-80.9,78.1)	-1 (-55.4,52.6)
Error (deaths per 1,000)	CBH [2yr]	5	-9.9 (-224.7,418.4)	-3.2 (-195.9,222.1)	-1.2 (-141.4,163.8)	-0.3 (-66.6,70.8)	-0.3 (-46.2,48)
Error (deaths per 1,000)	CBH [5yr]	1	-16 (-244.4,424.8)	-2.8 (-175.4,227.7)	-1.1 (-132.1,157.8)	-0.3 (-62.1,66.5)	-0.2 (-44.3,45.7)
Error (deaths per 1,000)	CBH [5yr]	2	-12.9 (-262.3,395.2)	-3.8 (-189.5,215.3)	-1.6 (-145.9,156.4)	-1.3 (-67.8,66.8)	-1 (-48,46)
Error (deaths per 1,000)	CBH [5yr]	3	-11.2 (-262.4,340.7)	-1.9 (-160.6,176.1)	-0.9 (-117.9,124.9)	-0.5 (-55.4,52.7)	-0.4 (-38.8,35.9)
Error (deaths per 1,000)	CBH [5yr]	4	-12.4 (-278.4,327.4)	-4.2 (-190.3,171.7)	-3.4 (-130.6,122.3)	-2 (-59.6,49.7)	-1.8 (-41.9,31.2)
Error (deaths per 1,000)	CBH [5yr]	5	-7.4 (-206.4,286.1)	-2 (-131.8,142.8)	-0.8 (-92.6,103.4)	-0.5 (-42.8,43.8)	-0.5 (-30.8,29.9)
Error (deaths per 1,000)	MW CBH [5yr,N]	1	-17 (-247.2,426.4)	-3.7 (-180.5,228.9)	-1.9 (-135.6,159.8)	-1 (-64.7,67.2)	-0.9 (-46.5,45.9)
Error (deaths per 1,000)	MW CBH [5yr,N]	2	-12.8 (-263.1,396.1)	-4.1 (-193.9,212.4)	-2.3 (-143.2,154.3)	-1.8 (-69.6,65.6)	-1.7 (-51.2,45)
Error (deaths per 1,000)	MW CBH [5yr,N]	3	-11.6 (-260.5,340.7)	-2.8 (-180.5,188.8)	-1.7 (-129.2,135.7)	-0.9 (-62.7,59.2)	-0.8 (-44.9,40.6)
Error (deaths per 1,000)	MW CBH [5yr,N]	4	-11.4 (-267,320.6)	-3.3 (-172.2,166.8)	-2.7 (-120.5,117.1)	-1.7 (-55.4,47.8)	-1.5 (-39.8,32)
Error (deaths per 1,000)	MW CBH [5yr,N]	5	-8.1 (-214.4,283.6)	-2.5 (-138.6,147.4)	-1.1 (-101.6,106.5)	-0.7 (-46.9,46.2)	-0.7 (-34,31.7)
Error (deaths per 1,000)	MW CBH [10yr,N]	1	-10 (-225.4,335.9)	-3 (-143.8,166.6)	-2 (-106,115.8)	-1.5 (-53.9,50.5)	-1.5 (-41.2,36.5)
Error (deaths per 1,000)	MW CBH [10yr,N]	2	-7.5 (-238.9,308.2)	-3.7 (-150.5,154.8)	-2.9 (-111.1,109.3)	-3.2 (-61.4,46.4)	-3.1 (-48.4,33.1)
Error (deaths per 1,000)	MW CBH [10yr,N]	3	-6.9 (-234.8,261.1)	-2.3 (-137.4,137.3)	-1.8 (-102.3,96.1)	-1.6 (-55.5,42.7)	-1.6 (-44.2,31.1)
Error (deaths per 1,000)	MW CBH [10yr,N]	4	-6.3 (-208.1,247.9)	-2.4 (-128.6,118.2)	-2.5 (-94.7,83.5)	-2 (-49.8,36.4)	-1.9 (-39.6,27.3)
Error (deaths per 1,000)	MW CBH [10yr,N]	5	-5.1 (-183.4,214.3)	-2.1 (-107.4,105.3)	-1.3 (-79.6,75.5)	-1.2 (-42.9,34.3)	-1.2 (-34.7,26)
Error (deaths per 1,000)	MW CBH [5yr,T]	1	-18.6 (-249.7,498.7)	-4 (-191.8,266)	-2 (-148.2,185)	-0.9 (-71.5,77)	-0.8 (-50.6,51.7)
Error (deaths per 1,000)	MW CBH [5yr,T]	2	-13.8 (-265.5,462.9)	-4.3 (-209.7,244.3)	-2.1 (-156.8,178.1)	-1.5 (-76.3,75.5)	-1.4 (-54.6,51.2)
Error (deaths per 1,000)	MW CBH [5yr,T]	3	-12.8 (-263.1,396.1)	-3 (-202.3,219.4)	-1.6 (-145.3,157.8)	-0.6 (-68.2,68.2)	-0.5 (-48.1,46.6)
Error (deaths per 1,000)	MW CBH [5yr,T]	4	-12.8 (-293,368.2)	-3.7 (-188.1,191.3)	-2.8 (-134.9,136.7)	-1.6 (-60.7,55.6)	-1.5 (-42.3,36.5)
Error (deaths per 1,000)	MW CBH [5yr,T]	5	-8.7 (-219.1,330.1)	-2.8 (-152,171.2)	-1 (-113.4,123)	-0.6 (-51.2,52.4)	-0.7 (-36.1,35.4)
Error (deaths per 1,000)	MW CBH [10yr,T]	1	-11.9 (-230.7,382.6)	-3 (-155.9,193.8)	-1.8 (-115.9,134.6)	-1.2 (-56.6,56.4)	-1.1 (-41.3,38.8)
Error (deaths per 1,000)	MW CBH [10yr,T]	2	-8.7 (-246.7,352.2)	-3.4 (-165.9,181.9)	-2.3 (-122.1,129.1)	-2.3 (-62.5,54.2)	-2.2 (-46.8,36.9)
Error (deaths per 1,000)	MW CBH [10yr,T]	3	-8.4 (-241.6,301.5)	-2.1 (-151.9,162)	-1.5 (-111.2,112.9)	-1.1 (-55.7,48.8)	-1 (-41.4,33.3)
Error (deaths per 1,000)	MW CBH [10yr,T]	4	-8.1 (-230.2,285.4)	-2.6 (-140.9,139.8)	-2.5 (-102.6,98)	-1.8 (-49.6,39.5)	-1.7 (-36.7,26.5)
Error (deaths per 1,000)	MW CBH [10yr,T]	5	-5.9 (-197.4,248.9)	-2 (-119.8,123.9)	-1 (-86.7,88.9)	-0.8 (-42.1,38.1)	-0.9 (-31.8,26.3)
Error (deaths per 1,000)	MW CBH [20yr,T]	1	-6.9 (-200.3,292.9)	-3.5 (-123.1,136.3)	-2.8 (-92.5,95.3)	-2.4 (-50.7,42.4)	-2.4 (-40.7,31.8)
Error (deaths per 1,000)	MW CBH [20yr,T]	2	-5 (-208.8,259.4)	-4.4 (-126.1,122.8)	-4 (-96.1,85.8)	-4.4 (-59,37.9)	-4.4 (-49.1,28.9)
Error (deaths per 1,000)	MW CBH [20yr,T]	3	-4.8 (-196.9,219)	-3.3 (-118,106.1)	-3 (-90.9,75.1)	-2.9 (-57,35.3)	-2.9 (-48.1,28.7)
Error (deaths per 1,000)	MW CBH [20yr,T]	4	-3.6 (-187.5,207)	-2.4 (-108.7,94.1)	-2.6 (-83,66.9)	-2.3 (-50,32.7)	-2.2 (-42.2,27.4)
Error (deaths per 1,000)	MW CBH [20yr,T]	5	-3.9 (-151,174.2)	-2.4 (-91.5,83.5)	-1.8 (-70.3,60.1)	-1.8 (-43.6,32.3)	-1.8 (-38,27.7)
Relative Error (%)	SBH	1	2 (-99.4,265.6)	-0.4 (-87.8,130.3)	0.6 (-70.2,97.5)	1.1 (-37.4,52.1)	1.2 (-29,42.5)
Relative Error (%)	CBH [1yr]	1	-24.2 (-100,556)	-7.1 (-100,406.1)	-3.5 (-100,301.5)	-0.9 (-100,130.3)	-0.6 (-78.5,88.5)
Relative Error (%)	CBH [1yr]	2	-16.8 (-100,483.7)	-5.1 (-100,287.2)	-2.5 (-100,209)	-1 (-79.4,89.1)	-0.7 (-58.6,61.3)
Relative Error (%)	CBH [1yr]	3	-13.8 (-100,471.6)	-4.2 (-100,277.5)	-2.2 (-100,208.1)	-0.5 (-93,94.9)	-0.4 (-61.7,65)
Relative Error (%)	CBH [1yr]	4	-12.2 (-100,343.4)	-3.6 (-100,178.8)	-2.3 (-100,128.8)	-0.7 (-53.5,55.6)	-0.5 (-38.4,38.8)
Relative Error (%)	CBH [1yr]	5	-10.3 (-100,513.7)	-3.8 (-100,272.6)	-1.7 (-100,198.2)	-0.6 (-83,88)	-0.5 (-58.4,61)
Relative Error (%)	CBH [2yr]	1	-17 (-100,500.9)	-4 (-100,307.6)	-1.8 (-100,221.7)	-0.4 (-81.7,93.5)	-0.2 (-57.3,62.5)
Relative Error (%)	CBH [2yr]	2	-9.9 (-100,420.3)	-2.8 (-100,214.3)	-1.3 (-100,152.5)	-0.6 (-61.1,65.2)	-0.4 (-42.9,44.2)
Relative Error (%)	CBH [2yr]	3	-8.6 (-100,397.6)	-2.1 (-100,211.9)	-1 (-100,157.2)	-0.1 (-65.1,69.9)	-0.1 (-45.9,47.3)
Relative Error (%)	CBH [2yr]	4	-6.9 (-100,276.2)	-1.7 (-100,131.9)	-1.4 (-90.3,93.8)	-0.4 (-39.7,41)	-0.3 (-27.6,28.3)
Relative Error (%)	CBH [2yr]	5	-7.4 (-100,404.7)	-2.2 (-100,203.3)	-0.9 (-100,146.4)	-0.4 (-62.3,63.5)	-0.3 (-43.9,44.2)
Relative Error (%)	CBH [5yr]	1	-11 (-100,381.8)	-1.7 (-100,203.2)	-0.6 (-100,141.7)	-0.1 (-53.3,60.3)	0 (-37.8,41.3)
Relative Error (%)	CBH [5yr]	2	-6.3 (-100,295.8)	-1.8 (-100,144.8)	-0.6 (-83.9,100.7)	-0.5 (-40.5,43.3)	-0.3 (-28.5,30.5)
Relative Error (%)	CBH [5yr]	3	-5.6 (-100,283.9)	-0.5 (-100,138.9)	0.1 (-91.3,103.3)	0.3 (-38.4,43.5)	0.3 (-27,30.2)
Relative Error (%)	CBH [5yr]	4	-4.3 (-100,192.3)	-1.1 (-86,93.9)	-1.1 (-60.8,64.6)	-0.5 (-27.5,28.2)	-0.4 (-18.8,18.9)
Relative Error (%)	CBH [5yr]	5	-5.1 (-100,280)	-1.5 (-100,132.9)	-0.6 (-89.9,96.6)	-0.5 (-41.1,41.6)	-0.4 (-28.5,28.8)
Relative Error (%)	MW CBH [5yr,N]	1	-11.5 (-100,378.1)	-2.2 (-100,201.7)	-1 (-100,141.4)	-0.4 (-53.5,60.1)	-0.3 (-38.2,41.3)
Relative Error (%)	MW CBH [5yr,N]	2	-6.2 (-100,287.3)	-2.1 (-100,137.5)	-1 (-83.4,96.7)	-0.8 (-40.9,42)	-0.6 (-29.2,29.6)
Relative Error (%)	MW CBH [5yr,N]	3	-5.7 (-100,278.9)	-1.2 (-100,139.5)	-0.5 (-100,102.1)	-0.1 (-40.4,44.2)	-0.1 (-28.7,31.3)
Relative Error (%)	MW CBH [5yr,N]	4	-4 (-100,183.9)	-0.8 (-78.8,89.2)	-0.8 (-57.5,61.2)	-0.4 (-25.5,26.3)	-0.3 (-18,18.1)
Relative Error (%)	MW CBH [5yr,N]	5	-5.3 (-100,268.9)	-1.5 (-100,131.1)	-0.6 (-83.8,94.1)	-0.4 (-39.3,40.9)	-0.3 (-27.9,29)
Relative Error (%)	MW CBH [10yr,N]	1	-6.3 (-100,304.1)	-1.2 (-100,150.8)	-0.5 (-86.3,106.2)	-0.1 (-41.4,48.4)	-0.1 (-30.6,35.7)
Relative Error (%)	MW CBH [10yr,N]	2	-2.9 (-100,219.8)	-1.4 (-85.9,103.5)	-0.9 (-63.2,72.1)	-1 (-33.2,33.1)	-0.9 (-25.6,25)
Relative Error (%)	MW CBH [10yr,N]	3	-2.4 (-100,215.7)	-0.1 (-95.2,106)	0.3 (-63.7,78.4)	0.4 (-31.1,38)	0.3 (-23.5,29.6)
Relative Error (%)	MW CBH [10yr,N]	4	-0.9 (-100,144.6)	0.3 (-57.2,67.7)	0.1 (-42.1,48.4)	0.3 (-19.8,24.5)	0.3 (-15,20.1)
Relative Error (%)	MW CBH [10yr,N]	5	-2.2 (-100,206)	-0.2 (-84.3,99.7)	0.3 (-59.1,71.8)	0.4 (-28.9,36.3)	0.4 (-22,29.6)
Relative Error (%)	MW CBH [5yr,T]	1	-12.7 (-100,418.5)	-2.6 (-100,229.5)	-1.3 (-100,161.7)	-0.6 (-59.8,68)	-0.5 (-42.8,45.8)
Relative Error (%)	MW CBH [5yr,T]	2	-6.8 (-100,325.2)	-2.3 (-100,158.5)	-1.1 (-91.8,111.5)	-0.8 (-45.3,48)	-0.6 (-31.9,32.7)
Relative Error (%)	MW CBH [5yr,T]	3	-6.5 (-100,310.9)	-1.4 (-100,158.9)	-0.7 (-100,116.6)	-0.2 (-46,50.1)	-0.2 (-32.5,34.5)
Relative Error (%)	MW CBH [5yr,T]	4	-4.8 (-100,210.2)	-1.1 (-88,100.7)	-1 (-64,69.8)	-0.5 (-29,29.5)	-0.5 (-20.2,19.8)
Relative Error (%)	MW CBH [5yr,T]	5	-5.9 (-100,307.6)	-1.9 (-100,149.9)	-0.8 (-93,107.3)	-0.6 (-44.6,45.7)	-0.5 (-31.8,31.8)
Relative Error (%)	MW CBH [10yr,T]	1	-7.9 (-100,334)	-1.6 (-100,170.3)	-0.8 (-94,119.6)	-0.3 (-45.5,51.5)	-0.3 (-32.8,35.9)
Relative Error (%)	MW CBH [10yr,T]	2	-3.8 (-100,247)	-1.6 (-94,117.5)	-0.9 (-70.2,82.3)	-1 (-35.3,35.6)	-0.8 (-25.9,25.2)
Relative Error (%)	MW CBH [10yr,T]	3	-3.7 (-100,237.5)	-0.6 (-99.4,119.3)	-0.1 (-72.2,87.8)	0.1 (-33.8,38.4)	0 (-24.4,27.6)
Relative Error (%)	MW CBH [10yr,T]	4	-2.1 (-100,161.9)	-0.3 (-64.5,76.4)	-0.5 (-48.1,52.2)	-0.2 (-21.4,23.4)	-0.1 (-15.2,16.7)
Relative Error (%)	MW CBH [10yr,T]	5	-3.4 (-100,230.3)	-0.9 (-93.5,110.3)	-0.2 (-67.4,78.6)	-0.1 (-32.5,35.4)	-0.1 (-23.4,26.3)
Relative Error (%)	MW CBH [20yr,T]	1	-3.9 (-100,266.3)	-1.1 (-98,127.5)	-0.5 (-72.1,91)	-0.3 (-36.5,43.5)	-0.2 (-27.8,33.6)
Relative Error (%)	MW CBH [20yr,T]	2	-1.3 (-100,188)	-1.4 (-70.7,86.9)	-1 (-53.5,61.3)	-1.3 (-30.5,30.3)	-1.2 (-24.9,24.7)
Relative Error (%)	MW CBH [20yr,T]	3	-0.6 (-100,185.1)	0.1 (-70.5,89.4)	0.3 (-52.4,68)	0.4 (-28.2,37.4)	0.4 (-22.6,32.5)
Relative Error (%)	MW CBH [20yr,T]	4	0.7 (-88.2,122)	0.9 (-45.8,58.9)	0.6 (-34.1,43.5)	0.7 (-17.9,25.6)	0.7 (-14.6,22.7)
Relative Error (%)	MW CBH [20yr,T]	5	-0.4 (-100,174.7)	0.7 (-64.1,87)	1.1 (-47.5,64.3)	1.1 (-25.1,40)	1.1 (-20.6,36.2)
Absolute Error (deaths per 1,000)	SBH	1	89.1 (3.7,291.9)	47.4 (1.8,151.7)	35.3 (1.3,113.1)	19 (0.7,62.4)	15.5 (0.5,52.4)
Absolute Error (deaths per 1,000)	CBH [1yr]	1	184.7 (33.9,747.9)	136.9 (10.1,470.9)	106.6 (5.2,350.1)	49.1 (1.8,166.1)	34.2 (1.2,116.6)
Absolute Error (deaths per 1,000)	CBH [1yr]	2	190.8 (35.1,706.2)	131 (6.2,420)	100.3 (3.9,327.5)	46.4 (1.5,169.5)	32.8 (1,121.9)
Absolute Error (deaths per 1,000)	CBH [1yr]	3	175.5 (22.4,632.8)	112.5 (5.2,365.6)	87 (3.2,309.7)	41.1 (1.3,161.8)	28.9 (0.9,113.6)
Absolute Error (deaths per 1,000)	CBH [1yr]	4	192.1 (14.7,587.7)	113 (4.3,380.5)	84.1 (2.9,306.2)	38 (1.3,144.5)	26.8 (0.9,101.5)
Absolute Error (deaths per 1,000)	CBH [1yr]	5	142 (19.4,545.2)	90.2 (3.8,313)	68.9 (2.4,256.4)	32 (1,128.4)	22.2 (0.7,87.8)
Absolute Error (deaths per 1,000)	CBH [2yr]	1	165.5 (22.9,610.9)	107.7 (5.3,357.5)	80.3 (3.1,268.1)	35.8 (1.2,125.5)	24.4 (0.8,86.1)
Absolute Error (deaths per 1,000)	CBH [2yr]	2	167.3 (15.8,569.3)	100.1 (3.6,327.8)	74.6 (2.5,269.5)	34 (1.1,130)	23.3 (0.7,90.6)
Absolute Error (deaths per 1,000)	CBH [2yr]	3	147.5 (11.5,491.9)	86.5 (3.2,302.5)	64.7 (2.2,255.9)	30.1 (0.9,120.8)	20.8 (0.6,84.2)
Absolute Error (deaths per 1,000)	CBH [2yr]	4	155.3 (7.6,463.9)	83.4 (2.9,300)	61.2 (2,226.4)	27.5 (0.8,105.6)	18.9 (0.6,70.7)
Absolute Error (deaths per 1,000)	CBH [2yr]	5	118.9 (8.5,418.4)	68.6 (2.4,252.1)	50.7 (1.6,204.5)	22.9 (0.7,91.7)	15.8 (0.5,63.1)
Absolute Error (deaths per 1,000)	CBH [5yr]	1	130.2 (10.1,424.8)	73 (2.8,246)	52 (1.8,177.5)	23.2 (0.8,79.3)	16.2 (0.5,55.6)
Absolute Error (deaths per 1,000)	CBH [5yr]	2	128.6 (6.3,395.2)	70 (2.4,252.3)	51 (1.6,187.9)	23.1 (0.8,87)	16.2 (0.5,61.4)
Absolute Error (deaths per 1,000)	CBH [5yr]	3	109.4 (5.3,340.7)	57.7 (2,221.5)	41.4 (1.3,158.1)	18.4 (0.6,70.1)	12.8 (0.4,48.2)
Absolute Error (deaths per 1,000)	CBH [5yr]	4	114.6 (4.6,376.8)	59.5 (1.9,224.2)	42.7 (1.4,171.5)	18.7 (0.6,71.1)	12.9 (0.4,48.4)
Absolute Error (deaths per 1,000)	CBH [5yr]	5	88 (3.8,300.3)	46.2 (1.5,178.8)	33 (1.1,129.7)	14.8 (0.5,56.2)	10.5 (0.3,39.6)
Absolute Error (deaths per 1,000)	MW CBH [5yr,N]	1	131.7 (10.1,426.7)	74.1 (2.8,248.1)	53.1 (1.9,181.3)	23.8 (0.8,81.7)	16.6 (0.6,57.2)
Absolute Error (deaths per 1,000)	MW CBH [5yr,N]	2	128.4 (6.1,396.1)	69.6 (2.3,255.6)	50.4 (1.6,187.1)	23.1 (0.7,88.7)	16.4 (0.5,63.2)
Absolute Error (deaths per 1,000)	MW CBH [5yr,N]	3	110.7 (5.3,348.1)	60.6 (2,239.3)	43.9 (1.4,174.7)	20 (0.6,80.4)	14 (0.4,56.7)
Absolute Error (deaths per 1,000)	MW CBH [5yr,N]	4	112.2 (4.3,373.8)	57.4 (1.9,211.4)	41.1 (1.4,155.7)	18.1 (0.6,66.7)	12.7 (0.4,46.9)
Absolute Error (deaths per 1,000)	MW CBH [5yr,N]	5	88.6 (3.8,298.2)	47.4 (1.6,194)	34.1 (1.1,137.9)	15.4 (0.5,62.6)	10.9 (0.3,44.1)
Absolute Error (deaths per 1,000)	MW CBH [10yr,N]	1	107 (5.7,340.7)	56.1 (2,189.4)	40.2 (1.4,136.1)	19 (0.7,64.1)	14.2 (0.5,47.5)
Absolute Error (deaths per 1,000)	MW CBH [10yr,N]	2	101.1 (4.1,317.2)	52.6 (1.7,193.8)	37.9 (1.2,140)	18.6 (0.6,70.4)	14.1 (0.4,54)
Absolute Error (deaths per 1,000)	MW CBH [10yr,N]	3	86.7 (3.3,290.8)	45.6 (1.5,179.3)	33 (1,130.2)	16.2 (0.5,65.6)	12.4 (0.4,50.6)
Absolute Error (deaths per 1,000)	MW CBH [10yr,N]	4	86.1 (3,300.8)	42.7 (1.4,159.8)	31.1 (1,113.3)	15.2 (0.5,53.8)	11.9 (0.4,41.9)
Absolute Error (deaths per 1,000)	MW CBH [10yr,N]	5	68.8 (2.5,242.3)	35.6 (1.1,141.1)	25.7 (0.8,102.2)	13 (0.4,51.7)	10.3 (0.3,40.5)
Absolute Error (deaths per 1,000)	MW CBH [5yr,T]	1	141 (12,498.7)	83.1 (3.4,277.9)	59.9 (2.2,204.3)	26.7 (0.9,91.8)	18.3 (0.6,63.3)
Absolute Error (deaths per 1,000)	MW CBH [5yr,T]	2	140.4 (8.1,462.9)	78.3 (2.7,276.1)	57 (1.8,209.6)	25.9 (0.8,98.4)	17.9 (0.5,69.1)
Absolute Error (deaths per 1,000)	MW CBH [5yr,T]	3	121.4 (6.2,396.1)	68.3 (2.3,260.7)	49.9 (1.6,199.3)	22.5 (0.7,90.1)	15.6 (0.5,62.7)
Absolute Error (deaths per 1,000)	MW CBH [5yr,T]	4	125.3 (5.1,396.3)	65 (2.2,238.1)	46.6 (1.6,177)	20.3 (0.7,76)	14 (0.5,51.6)
Absolute Error (deaths per 1,000)	MW CBH [5yr,T]	5	97.7 (4.8,333.6)	53.5 (1.8,211)	38.7 (1.2,155.4)	17.2 (0.5,69.7)	12 (0.4,48.1)
Absolute Error (deaths per 1,000)	MW CBH [10yr,T]	1	116.1 (6.7,383.5)	63 (2.3,213.9)	45.1 (1.6,153.7)	20.4 (0.7,69.8)	14.4 (0.5,49.4)
Absolute Error (deaths per 1,000)	MW CBH [10yr,T]	2	111.9 (4.8,357.8)	59.5 (1.9,219.8)	42.9 (1.4,160)	19.9 (0.6,76.6)	14.3 (0.4,55.7)
Absolute Error (deaths per 1,000)	MW CBH [10yr,T]	3	96.2 (4,320.4)	51.6 (1.6,205.6)	37.1 (1.2,147)	17.1 (0.5,68.9)	12.3 (0.4,50)
Absolute Error (deaths per 1,000)	MW CBH [10yr,T]	4	97 (3.6,337.5)	48.5 (1.6,183.7)	34.9 (1.2,130.3)	15.6 (0.5,57.3)	11.2 (0.4,40.7)
Absolute Error (deaths per 1,000)	MW CBH [10yr,T]	5	76.6 (3,268.6)	40.1 (1.3,158.7)	28.8 (0.9,116.5)	13.3 (0.4,54)	9.8 (0.3,39.7)
Absolute Error (deaths per 1,000)	MW CBH [20yr,T]	1	92.8 (4.3,300.4)	47.6 (1.7,157.5)	34.5 (1.2,114.2)	17.2 (0.6,57.1)	13.4 (0.5,44.7)
Absolute Error (deaths per 1,000)	MW CBH [20yr,T]	2	85.8 (3.3,279.5)	44 (1.5,157.6)	32.2 (1.1,114.1)	17.1 (0.6,63.6)	13.8 (0.4,51.6)
Absolute Error (deaths per 1,000)	MW CBH [20yr,T]	3	73 (2.7,251.3)	38.1 (1.2,143.6)	28.1 (0.9,107)	15.2 (0.5,61.2)	12.5 (0.4,50.9)
Absolute Error (deaths per 1,000)	MW CBH [20yr,T]	4	71.6 (2.7,246.6)	35.8 (1.2,128.8)	26.6 (0.9,93.1)	14.6 (0.5,51.4)	12.4 (0.4,43.1)
Absolute Error (deaths per 1,000)	MW CBH [20yr,T]	5	57.5 (2.1,206.1)	29.9 (1,113.8)	22.3 (0.7,84.7)	12.8 (0.4,49)	11 (0.3,42.1)
Absolute Relative Error (%)	SBH	1	73.8 (2.8,265.6)	40.2 (1.4,130.3)	30.2 (1,98.3)	16.1 (0.5,56.7)	12.9 (0.4,45.6)
Absolute Relative Error (%)	CBH [1yr]	1	138.8 (53.8,556)	111.9 (6.5,406.1)	88.6 (3.7,301.5)	41.9 (1.4,130.3)	29.3 (1,100)
Absolute Relative Error (%)	CBH [1yr]	2	131.3 (19.8,483.7)	88.7 (4,287.2)	66.8 (2.6,209)	30.7 (1,100)	21.6 (0.7,73.4)
Absolute Relative Error (%)	CBH [1yr]	3	127 (13.2,471.6)	83.5 (3.4,277.5)	64.1 (2.2,208.1)	30.4 (0.9,100)	21.4 (0.6,82.6)
Absolute Relative Error (%)	CBH [1yr]	4	106.9 (7.3,343.4)	60.1 (2.3,178.8)	43.8 (1.5,128.8)	19.6 (0.7,67)	13.8 (0.5,47.1)
Absolute Relative Error (%)	CBH [1yr]	5	131.5 (14,513.7)	82.2 (3.2,272.6)	62 (2.2,198.2)	29.1 (0.9,100)	20.4 (0.7,76.9)
Absolute Relative Error (%)	CBH [2yr]	1	131 (18.7,500.9)	89.9 (3.8,307.6)	67.5 (2.4,221.7)	30.5 (1,100)	20.8 (0.7,74.6)
Absolute Relative Error (%)	CBH [2yr]	2	118 (8.8,420.3)	67.9 (2.4,214.3)	50 (1.8,152.5)	22.6 (0.8,77.3)	15.4 (0.5,54.3)
Absolute Relative Error (%)	CBH [2yr]	3	112.1 (6.7,397.6)	65.5 (2.2,211.9)	48.7 (1.5,157.2)	22.6 (0.7,89.6)	15.5 (0.5,60.4)
Absolute Relative Error (%)	CBH [2yr]	4	88 (4,276.2)	44.6 (1.5,131.9)	32.1 (1.1,100)	14.3 (0.5,50.1)	9.9 (0.3,34.5)
Absolute Relative Error (%)	CBH [2yr]	5	112.6 (6.7,404.7)	63.5 (2.2,203.3)	46.7 (1.5,146.4)	21.4 (0.7,82.9)	14.9 (0.4,57.9)
Absolute Relative Error (%)	CBH [5yr]	1	109.2 (6.5,381.8)	62.1 (2.2,203.2)	44.7 (1.5,141.7)	20 (0.7,70.1)	13.9 (0.4,49)
Absolute Relative Error (%)	CBH [5yr]	2	90.2 (4,295.8)	46.3 (1.7,144.8)	33.5 (1.2,100.7)	15.1 (0.5,51.3)	10.6 (0.4,36.4)
Absolute Relative Error (%)	CBH [5yr]	3	85.7 (3.4,283.9)	44.5 (1.4,138.9)	32.2 (0.9,103.3)	14.3 (0.4,52.8)	10 (0.3,36.4)
Absolute Relative Error (%)	CBH [5yr]	4	63 (2.5,192.3)	30.9 (1,100)	22.1 (0.7,78.3)	9.7 (0.3,34.6)	6.7 (0.2,22.9)
Absolute Relative Error (%)	CBH [5yr]	5	84 (3.4,280)	43.1 (1.4,132.9)	31 (1,100)	14.1 (0.4,54.6)	9.9 (0.3,38)
Absolute Relative Error (%)	MW CBH [5yr,N]	1	108.6 (6.4,378.1)	61.9 (2.2,201.7)	44.7 (1.5,141.4)	20.1 (0.7,70)	14 (0.5,49.3)
Absolute Relative Error (%)	MW CBH [5yr,N]	2	88.8 (3.9,287.3)	45.5 (1.6,137.5)	32.8 (1.1,100)	15 (0.5,51.3)	10.6 (0.4,36.7)
Absolute Relative Error (%)	MW CBH [5yr,N]	3	84.2 (3.4,278.9)	44.2 (1.4,139.5)	32.1 (1,102.1)	14.5 (0.4,54.4)	10.2 (0.3,38.5)
Absolute Relative Error (%)	MW CBH [5yr,N]	4	61.1 (2.3,183.9)	29.7 (1,100)	21.2 (0.7,72.9)	9.3 (0.3,32.1)	6.5 (0.2,22.1)
Absolute Relative Error (%)	MW CBH [5yr,N]	5	82.2 (3.3,268.9)	42.2 (1.4,131.1)	30.3 (1,100)	13.8 (0.4,52.1)	9.8 (0.3,37)
Absolute Relative Error (%)	MW CBH [10yr,N]	1	90.5 (3.9,304.1)	47.3 (1.6,150.8)	34 (1.1,106.2)	16 (0.5,55.3)	11.9 (0.4,41)
Absolute Relative Error (%)	MW CBH [10yr,N]	2	69.4 (2.8,219.8)	34.4 (1.2,103.5)	24.7 (0.8,81.7)	12 (0.4,40.5)	9.1 (0.3,31.4)
Absolute Relative Error (%)	MW CBH [10yr,N]	3	66.2 (2.3,215.7)	33.4 (1.1,106)	24.2 (0.8,92.4)	11.7 (0.4,43.6)	8.9 (0.3,33.8)
Absolute Relative Error (%)	MW CBH [10yr,N]	4	46.4 (1.6,144.6)	22.2 (0.8,77.4)	16.2 (0.6,56.2)	8 (0.3,27.5)	6.3 (0.2,21.9)
Absolute Relative Error (%)	MW CBH [10yr,N]	5	63.9 (2.3,206)	31.8 (1,100)	22.9 (0.7,83.1)	11.4 (0.4,42.1)	9 (0.3,33)
Absolute Relative Error (%)	MW CBH [5yr,T]	1	114.3 (8,418.5)	68.8 (2.6,229.5)	50.2 (1.7,161.7)	22.6 (0.7,78.5)	15.5 (0.5,54.8)
Absolute Relative Error (%)	MW CBH [5yr,T]	2	96.3 (5.1,325.2)	51.2 (1.8,158.5)	37.2 (1.3,111.5)	16.8 (0.6,57.4)	11.6 (0.4,40.1)
Absolute Relative Error (%)	MW CBH [5yr,T]	3	91.1 (4.1,310.9)	49.6 (1.6,158.9)	36.3 (1.1,116.6)	16.4 (0.5,61.6)	11.4 (0.3,42.9)
Absolute Relative Error (%)	MW CBH [5yr,T]	4	68 (2.7,210.2)	33.6 (1.2,100.7)	24 (0.8,81.5)	10.5 (0.4,35.8)	7.2 (0.2,24.7)
Absolute Relative Error (%)	MW CBH [5yr,T]	5	89.8 (4.1,307.6)	47.4 (1.6,149.9)	34.4 (1.1,107.3)	15.6 (0.5,58.1)	10.9 (0.3,41.2)
Absolute Relative Error (%)	MW CBH [10yr,T]	1	96.4 (4.7,334)	52.5 (1.8,170.3)	37.9 (1.3,119.6)	17.2 (0.6,59.7)	12.2 (0.4,42.5)
Absolute Relative Error (%)	MW CBH [10yr,T]	2	76.2 (3.2,247)	38.8 (1.4,117.5)	27.9 (1,91.7)	12.8 (0.4,43.6)	9.2 (0.3,31.8)
Absolute Relative Error (%)	MW CBH [10yr,T]	3	72.4 (2.7,237.5)	37.4 (1.2,119.3)	27.1 (0.9,100)	12.4 (0.4,46)	8.9 (0.3,33)
Absolute Relative Error (%)	MW CBH [10yr,T]	4	52 (1.9,161.9)	25.1 (0.8,86.4)	18 (0.6,62)	8.1 (0.3,27.6)	5.8 (0.2,19.6)
Absolute Relative Error (%)	MW CBH [10yr,T]	5	70.2 (2.7,230.3)	35.5 (1.2,110.3)	25.5 (0.8,91.3)	11.8 (0.4,44.1)	8.6 (0.3,31.9)
Absolute Relative Error (%)	MW CBH [20yr,T]	1	79 (3.2,266.3)	40.3 (1.4,127.5)	29.3 (1,99.4)	14.4 (0.5,49)	11.1 (0.4,37.7)
Absolute Relative Error (%)	MW CBH [20yr,T]	2	58.6 (2.2,188)	29 (1,92.8)	21.1 (0.7,69.2)	11 (0.4,37)	8.9 (0.3,30.6)
Absolute Relative Error (%)	MW CBH [20yr,T]	3	55.8 (1.9,185.1)	28 (0.9,98.4)	20.6 (0.6,75.2)	11 (0.3,41.1)	9 (0.3,35.6)
Absolute Relative Error (%)	MW CBH [20yr,T]	4	38.4 (1.4,122)	18.8 (0.6,64.7)	13.9 (0.5,47.8)	7.8 (0.3,27.1)	6.6 (0.2,23.4)
Absolute Relative Error (%)	MW CBH [20yr,T]	5	53.3 (2,174.7)	26.7 (0.9,93.5)	19.8 (0.7,69.6)	11.2 (0.4,42)	9.6 (0.3,37.2)
